# Supplementary material for: S100A12 as Biomarker of Disease Severity and Prognosis in Patients With Idiopathic Pulmonary Fibrosis
Source: Front Immunol. 2022 Feb 4;13:810338. doi: 10.3389/fimmu.2022.810338 (PMC8854978; doi:10.3389/fimmu.2022.810338)
Supplement: Supplementary file 15 [file Table_1.xlsx]

## Sheet: GSE47460 (GPL14550)
Table S1. The clinical features of participants in the datasets. (lung)
Characters	Healthy control (n=91)	COPD (n=145)	IPF (n=122)	HP (n=21)	Other ILD (n=50)
Age (years)	64 ± 11.5	66 ± 9.1	65 ± 8.4	58 ± 10.4	56 ± 12.0
Gender
Male	40 (44.0%)	79 (54.5%)	81 (66.4%)	7 (33.3%)	25 (50%)
Female	51 (56.0%)	66 (45.5%)	41 (28.3%)	14 (66.7%)	25 (50%)
Smoke
Current	2 (2.2%)	11 (7.6%)	1 (0.8%)	-	3 (6%)
Ever	54 (59.3%)	125 (86.2%)	74 (60.7%)	10 (47.6%)	28 (56%)
Never	24 (26.4%)	9 (6.2%)	43 (35.2%)	11 (52.4%)	16 (32%)
NA	11 (12.1%)	-	4 (3.3%)	-	3 (6%)
FEV1% predicted	94.6 ± 13.0)	52.5 ± 23.0	71.0 ± 17.5)	70.9 ± 14.9	69.4 ± 19.8
FVC% predicted	94.5 ± 13.1	75.1 ± 17.8	64.3 ± 16.4	68.2 ±11.0	68.9 ±18.9
Dlco% predicted	82.9 ±16.4	56.6 ±22.3	49.5 ±18.7	60.8 ±18.9	63.1 ±22.4
Immunosuppressive therapy	-	-	-	-	-
Values are presented as mean ± SD or n (%).

## Sheet: GSE47460 (GPL6480)
Table S1. The clinical features of participants in the datasets. (lung)
Characters	Healthy control (n=17)	COPD (n=75)	IPF (n=38)	HP (n=9)	Other ILD (n=14)
Age (years)	63 ±10.8	63 ± 10.5	63 ± 8.7	54 ± 15.3	45 ± 9.7
Gender
Male	9 (52.9%)	46 (61.3%)	29 (76.3%)	2 (22.2%)	3 (21.4%)
Female	8 (47.1%)	29 (38.7%)	9 (23.7%)	7 (77.8%)	11 (78.6%)
Smoke
Current	-	3 (4%)	1 (2.6%)	-	2 (18.2%)
Ever	9 (52.9%)	66 (88%)	22 (57.9%)	5 (55.6%)	7 (50%)
Never	8 (47.1%)	3 (4%)	15 (39.5%)	4 (44.4%)	3 (21.4%)
NA	-	3 (4%)	-	-	2 (18.2%)
FEV1% predicted	97.4 ± 10.6)	46.7 ± 25.7	71.0 ± 19.8	61.4 ± 20.8	69.9 ± 21.3
FVC% predicted	93.8 ±13.6	70.4 ± 22.3	64.3 ± 17.8	59.0 ± 21.4	69.4 ± 23.7
Dlco% predicted	91.8 ± 16.8	56.1 ± 25.0	43.4 ± 16.9	55.1 ± 12.1	56.2 ± 22.2
Immunosuppressive therapy	-	-	-	-	-
Values are presented as mean ± SD or n (%).

## Sheet: GSE32537
Table S1. The clinical features of participants in the datasets. (lung)
Characters	Healthy control (n=50)	IPF (n=119)	NSIP (n=17)	RB-ILD (n=11)	Other ILD (n=20)
Age (years)	46 ± 18.6	63 ± 8.7	57 ± 12.2	52 ± 11.0	55.1 ± 13.7
Gender
Male	27 (54%)	77 (64.7%)	8 (47.1%)	4 (36.4%)	13 (65%)
Female	23 (46%)	42 (35.3%)	9 (52.9%)	7 (63.6%)	7 (35%)
Smoke
Current	21(42%)	-	1 (5.9%)	1 (9.1%)	1 (5%)
Ever	7 (14%)	70 (58.8%)	11 (64.7%)	6 (54.5%)	9 (45%)
Never	20 (40%)	41 (34.5%)	4 (23.5%)	4 (36.4%)	9 (45%)
NA	2 (4%)	8 (6.7%)	1 (5.9%)	-	1 (5%)
FVC% predicted	-	61.3 ± 17.0	70.0 ± 22.2	85.7 ± 13.1	66.7 ± 25.9
Dlco% predicted	-	45.1 ± 20.3	58.7 ± 22.1	77.1 ± 21.3	61.0 ± 26.5
SGPQ score	-	44.2 ± 23.9	47.9 ± 20.3	37.8 ± 17.0	50.3 ± 24.6
Immunosuppressive therapy	-	-	-	-	-
Values are presented as mean ± SD or n (%).

## Sheet: GSE10667
Table S1. The clinical features of participants in the datasets. (lung)
Characters	Control	Stable IPF	AE-IPF
Number of subjects	15	23	8
Age (years)	-	61.71 ± 5.51	68.25 ± 10.22
FVC% predicted	-	51.49 ± 11.29	55.73 ± 15.85
Dlco% predicted	-	40.26 ± 16.19	36.61 ± 12.06
Gender
Male	-	19 (82.61)	6 (75)
Female	-	4 (17.39)	2 (25)
Immunosuppressive therapy	-	-	-
Values are presented as mean ± SD or n (%).

## Sheet: GSE110147
Table S1. The clinical features of participants in the datasets. (lung)
Characters	Control	IPF
Number of subjects	11	22
Age (years)	-	62 ± 6
Gender	-
Male	-	17 (77%)
Female	-	5 (23%)
FVC% predicted	-	57 ± 19
Dlco% predicted	-	37 ± 10
Immunosuppressive therapy	-	15 (68.2%)
Values are presented as mean ± SD or n (%).

## Sheet: GSE19976
Table S1. The clinical features of participants in the datasets. (lung)
Characters	Self-limiting sarcoidosis	Fibrotic sarcoidosis
Number of subjects	8	7
Age (years)	45 ± 8.5	52 ± 11.6
Gender
Male	5 (62.5%)	3 (42.9%)
Female	3 (37.5%)	4 (57.1%)
Values are presented as mean ± SD or n (%).

## Sheet: GSE48149
Table S1. The clinical features of participants in the datasets. (lung)
Characters	Control	IPF	SSc-ILD
Number of subjects	9	13	13

## Sheet: GSE76808
Table S1. The clinical features of participants in the datasets. (lung)
Characters	Control	SSc-ILD
Number of subjects	4	14

## Sheet: GSE81292
Table S1. The clinical features of participants in the datasets. (lung)
Characters	Control	SSc-ILD
Number of subjects	5	15

## Sheet: GSE16538
Table S1. The clinical features of participants in the datasets. (lung)
Characters	Control (n = 6)	Sarcoidosis (n = 6)
Age, years	51 ± 10	41 ± 9
Gender
Male	3 (50)	2 (33.3)
Female	3 (50)	4 (67.7)
Smoke
Yes	5 (83.3)	3 (50)
No	1 (16.7)	2 (33.3)
Unknown	0 (0)	1 (16.7)
FVC% predicted	-	85 ± 13
TLC% predicted	-	84 ± 11
Dlco% predicted	-	71 ± 16
CXR stage
1	-	0
2	-	4
3	-	2
4	-	0
Immunosuppressive therapy	-	-
Values are presented as mean ± SD or n (%). CXR = chest X-ray

[truncated: 15 more sheets: GSE53845, GSE150910, GSE122960, GSE135893, GSE27957, GSE28042, GSE93606, GSE132607, GSE33566, GSE38958, GSE19314, GSE33463, GSE70866, GSE121500, GSE75023]
