# Supplementary material for: S100A12 as Biomarker of Disease Severity and Prognosis in Patients With Idiopathic Pulmonary Fibrosis
Source: Front Immunol. 2022 Feb 4;13:810338. doi: 10.3389/fimmu.2022.810338 (PMC8854978; doi:10.3389/fimmu.2022.810338)
Supplement: Supplementary file 17 [file Table_3.xlsx]

## Sheet: GSE27957
Table S3. The AUC of variables according to ROC curve.
Times (years)	S100A12	S100A8	S100A9
0	0	0	0
0.01	0.954545	0.772727	0.931818
0.02	0.954545	0.772727	0.931818
0.03	0.954545	0.772727	0.931818
0.04	0.97619	0.865079	0.944444
0.05	0.97619	0.865079	0.944444
0.06	0.97619	0.865079	0.944444
0.07	0.97619	0.865079	0.944444
0.08	0.97619	0.865079	0.944444
0.09	0.97619	0.865079	0.944444
0.1	0.97619	0.865079	0.944444
0.11	0.97619	0.865079	0.944444
0.12	0.97619	0.865079	0.944444
0.13	0.97619	0.865079	0.944444
0.14	0.804878	0.682927	0.829268
0.15	0.804878	0.682927	0.829268
0.16	0.804878	0.682927	0.829268
0.17	0.804878	0.682927	0.829268
0.18	0.804878	0.682927	0.829268
0.19	0.804878	0.682927	0.829268
0.2	0.855	0.76	0.88
0.21	0.855	0.76	0.88
0.22	0.855	0.76	0.88
0.23	0.876068	0.794872	0.910256
0.24	0.876068	0.794872	0.910256
0.25	0.876068	0.794872	0.910256
0.26	0.876068	0.794872	0.910256
0.27	0.876068	0.794872	0.910256
0.28	0.876068	0.794872	0.910256
0.29	0.876068	0.794872	0.910256
0.3	0.876068	0.794872	0.910256
0.31	0.876068	0.794872	0.910256
0.32	0.876068	0.794872	0.910256
0.33	0.876068	0.794872	0.910256
0.34	0.876068	0.794872	0.910256
0.35	0.876068	0.794872	0.910256
0.36	0.876068	0.794872	0.910256
0.37	0.876068	0.794872	0.910256
0.38	0.876068	0.794872	0.910256
0.39	0.876068	0.794872	0.910256
0.4	0.876068	0.794872	0.910256
0.41	0.876068	0.794872	0.910256
0.42	0.876068	0.794872	0.910256
0.43	0.876068	0.794872	0.910256
0.44	0.876068	0.794872	0.910256
0.45	0.876068	0.794872	0.910256
0.46	0.876068	0.794872	0.910256
0.47	0.876068	0.794872	0.910256
0.48	0.876068	0.794872	0.910256
0.49	0.876068	0.794872	0.910256
0.5	0.876068	0.794872	0.910256
0.51	0.876068	0.794872	0.910256
0.52	0.876068	0.794872	0.910256
0.53	0.876068	0.794872	0.910256
0.54	0.890977	0.781955	0.879699
0.55	0.890977	0.781955	0.879699
0.56	0.890977	0.781955	0.879699
0.57	0.890977	0.781955	0.879699
0.58	0.890977	0.781955	0.879699
0.59	0.890977	0.781955	0.879699
0.6	0.890977	0.781955	0.879699
0.61	0.890977	0.781955	0.879699
0.62	0.890977	0.781955	0.879699
0.63	0.890977	0.781955	0.879699
0.64	0.890977	0.781955	0.879699
0.65	0.890977	0.781955	0.879699
0.66	0.890977	0.781955	0.879699
0.67	0.890977	0.781955	0.879699
0.68	0.890977	0.781955	0.879699
0.69	0.890977	0.781955	0.879699
0.7	0.890977	0.781955	0.879699
0.71	0.777756	0.683507	0.778053
0.72	0.777756	0.683507	0.778053
0.73	0.777756	0.683507	0.778053
0.74	0.777756	0.683507	0.778053
0.75	0.777756	0.683507	0.778053
0.76	0.777756	0.683507	0.778053
0.77	0.777756	0.683507	0.778053
0.78	0.777756	0.683507	0.778053
0.79	0.777756	0.683507	0.778053
0.8	0.777756	0.683507	0.778053
0.81	0.777756	0.683507	0.778053
0.82	0.777756	0.683507	0.778053
0.83	0.777756	0.683507	0.778053
0.84	0.777756	0.683507	0.778053
0.85	0.777756	0.683507	0.778053
0.86	0.777756	0.683507	0.778053
0.87	0.777756	0.683507	0.778053
0.88	0.777756	0.683507	0.778053
0.89	0.777756	0.683507	0.778053
0.9	0.777756	0.683507	0.778053
0.91	0.777756	0.683507	0.778053
0.92	0.777756	0.683507	0.778053
0.93	0.777756	0.683507	0.778053
0.94	0.777756	0.683507	0.778053
0.95	0.777756	0.683507	0.778053
0.96	0.777756	0.683507	0.778053
0.97	0.784394	0.694249	0.783109
0.98	0.784394	0.694249	0.783109
0.99	0.784394	0.694249	0.783109
1	0.784394	0.694249	0.783109
1.01	0.784394	0.694249	0.783109
1.02	0.784394	0.694249	0.783109
1.03	0.784394	0.694249	0.783109
1.04	0.784394	0.694249	0.783109
1.05	0.784394	0.694249	0.783109
1.06	0.784394	0.694249	0.783109
1.07	0.784394	0.694249	0.783109
1.08	0.784394	0.694249	0.783109
1.09	0.784394	0.694249	0.783109
1.1	0.784394	0.694249	0.783109
1.11	0.784394	0.694249	0.783109
1.12	0.784394	0.694249	0.783109
1.13	0.784394	0.694249	0.783109
1.14	0.784394	0.694249	0.783109
1.15	0.784394	0.694249	0.783109
1.16	0.784394	0.694249	0.783109
1.17	0.803059	0.715832	0.797591
1.18	0.803059	0.715832	0.797591
1.19	0.803059	0.715832	0.797591
1.2	0.803059	0.715832	0.797591
1.21	0.803059	0.715832	0.797591
1.22	0.803059	0.715832	0.797591
1.23	0.803059	0.715832	0.797591
1.24	0.803059	0.715832	0.797591
1.25	0.803059	0.715832	0.797591
1.26	0.803059	0.715832	0.797591
1.27	0.803059	0.715832	0.797591
1.28	0.803059	0.715832	0.797591
1.29	0.803059	0.715832	0.797591
1.3	0.803059	0.715832	0.797591
1.31	0.803059	0.715832	0.797591
1.32	0.803059	0.715832	0.797591
1.33	0.803059	0.715832	0.797591
1.34	0.803059	0.715832	0.797591
1.35	0.803059	0.715832	0.797591
1.36	0.803059	0.715832	0.797591
1.37	0.803059	0.715832	0.797591
1.38	0.803059	0.715832	0.797591
1.39	0.803059	0.715832	0.797591
1.4	0.803059	0.715832	0.797591
1.41	0.803059	0.715832	0.797591
1.42	0.803059	0.715832	0.797591
1.43	0.818236	0.75695	0.814434
1.44	0.818236	0.75695	0.814434
1.45	0.818236	0.75695	0.814434
1.46	0.818236	0.75695	0.814434
1.47	0.818236	0.75695	0.814434
1.48	0.818236	0.75695	0.814434
1.49	0.818236	0.75695	0.814434
1.5	0.818236	0.75695	0.814434
1.51	0.818236	0.75695	0.814434
1.52	0.818236	0.75695	0.814434
1.53	0.818236	0.75695	0.814434
1.54	0.818236	0.75695	0.814434
1.55	0.818236	0.75695	0.814434
1.56	0.818236	0.75695	0.814434
1.57	0.811134	0.722254	0.758638
1.58	0.811134	0.722254	0.758638
1.59	0.811134	0.722254	0.758638
1.6	0.811134	0.722254	0.758638
1.61	0.811134	0.722254	0.758638
1.62	0.811134	0.722254	0.758638
1.63	0.811134	0.722254	0.758638
1.64	0.811134	0.722254	0.758638
1.65	0.811134	0.722254	0.758638
1.66	0.811134	0.722254	0.758638
1.67	0.811134	0.722254	0.758638
1.68	0.811134	0.722254	0.758638
1.69	0.811134	0.722254	0.758638
1.7	0.811134	0.722254	0.758638
1.71	0.811134	0.722254	0.758638
1.72	0.811134	0.722254	0.758638
1.73	0.811134	0.722254	0.758638
1.74	0.811134	0.722254	0.758638
1.75	0.811134	0.722254	0.758638
1.76	0.811134	0.722254	0.758638
1.77	0.790959	0.751281	0.782884
1.78	0.790959	0.751281	0.782884
1.79	0.790959	0.751281	0.782884
1.8	0.790959	0.751281	0.782884
1.81	0.790959	0.751281	0.782884
1.82	0.790959	0.751281	0.782884
1.83	0.790959	0.751281	0.782884
1.84	0.790959	0.751281	0.782884
1.85	0.790959	0.751281	0.782884
1.86	0.790959	0.751281	0.782884
1.87	0.790959	0.751281	0.782884
1.88	0.790959	0.751281	0.782884
1.89	0.790959	0.751281	0.782884
1.9	0.790959	0.751281	0.782884
1.91	0.790959	0.751281	0.782884
1.92	0.790959	0.751281	0.782884
1.93	0.790959	0.751281	0.782884
1.94	0.790959	0.751281	0.782884
1.95	0.790959	0.751281	0.782884
1.96	0.790959	0.751281	0.782884
1.97	0.790959	0.751281	0.782884
1.98	0.790959	0.751281	0.782884
1.99	0.790959	0.751281	0.782884
2	0.790959	0.751281	0.782884
2.01	0.790959	0.751281	0.782884
2.02	0.790959	0.751281	0.782884
2.03	0.790959	0.751281	0.782884
2.04	0.790959	0.751281	0.782884
2.05	0.790959	0.751281	0.782884
2.06	0.790959	0.751281	0.782884
2.07	0.790959	0.751281	0.782884
2.08	0.790959	0.751281	0.782884
2.09	0.790959	0.751281	0.782884
2.1	0.790959	0.751281	0.782884
2.11	0.790959	0.751281	0.782884
2.12	0.769681	0.704196	0.78828
2.13	0.769681	0.704196	0.78828
2.14	0.769681	0.704196	0.78828
2.15	0.769681	0.704196	0.78828
2.16	0.769681	0.704196	0.78828
2.17	0.769681	0.704196	0.78828
2.18	0.769681	0.704196	0.78828
2.19	0.769681	0.704196	0.78828
2.2	0.769681	0.704196	0.78828
2.21	0.772022	0.697302	0.786163
2.22	0.772022	0.697302	0.786163
2.23	0.772022	0.697302	0.786163
2.24	0.772022	0.697302	0.786163
2.25	0.772022	0.697302	0.786163
2.26	0.772022	0.697302	0.786163
2.27	0.772022	0.697302	0.786163
2.28	0.772022	0.697302	0.786163
2.29	0.772022	0.697302	0.786163
2.3	0.772022	0.697302	0.786163
2.31	0.772022	0.697302	0.786163
2.32	0.772022	0.697302	0.786163
2.33	0.772022	0.697302	0.786163
2.34	0.772022	0.697302	0.786163
2.35	0.772022	0.697302	0.786163
2.36	0.772022	0.697302	0.786163
2.37	0.772022	0.697302	0.786163
2.38	0.772022	0.697302	0.786163
2.39	0.772022	0.697302	0.786163
2.4	0.772022	0.697302	0.786163
2.41	0.772022	0.697302	0.786163
2.42	0.772022	0.697302	0.786163
2.43	0.772022	0.697302	0.786163
2.44	0.772022	0.697302	0.786163
2.45	0.772022	0.697302	0.786163
2.46	0.772022	0.697302	0.786163
2.47	0.772022	0.697302	0.786163
2.48	0.772022	0.697302	0.786163
2.49	0.772022	0.697302	0.786163
2.5	0.772022	0.697302	0.786163
2.51	0.772022	0.697302	0.786163
2.52	0.772022	0.697302	0.786163
2.53	0.772022	0.697302	0.786163
2.54	0.772022	0.697302	0.786163
2.55	0.772022	0.697302	0.786163
2.56	0.772022	0.697302	0.786163
2.57	0.772022	0.697302	0.786163
2.58	0.772022	0.697302	0.786163
2.59	0.772022	0.697302	0.786163
2.6	0.772022	0.697302	0.786163
2.61	0.772022	0.697302	0.786163
2.62	0.772022	0.697302	0.786163
2.63	0.772022	0.697302	0.786163
2.64	0.772022	0.697302	0.786163
2.65	0.772022	0.697302	0.786163
2.66	0.772022	0.697302	0.786163
2.67	0.772022	0.697302	0.786163
2.68	0.772022	0.697302	0.786163
2.69	0.772022	0.697302	0.786163
2.7	0.772022	0.697302	0.786163
2.71	0.772022	0.697302	0.786163
2.72	0.772022	0.697302	0.786163
2.73	0.772022	0.697302	0.786163
2.74	0.772022	0.697302	0.786163
2.75	0.772022	0.697302	0.786163
2.76	0.772022	0.697302	0.786163
2.77	0.772022	0.697302	0.786163
2.78	0.772022	0.697302	0.786163
2.79	0.772022	0.697302	0.786163
2.8	0.772022	0.697302	0.786163
2.81	0.772022	0.697302	0.786163
2.82	0.772022	0.697302	0.786163
2.83	0.772022	0.697302	0.786163
2.84	0.772022	0.697302	0.786163
2.85	0.772022	0.697302	0.786163
2.86	0.772022	0.697302	0.786163
2.87	0.772022	0.697302	0.786163
2.88	0.772022	0.697302	0.786163
2.89	0.772022	0.697302	0.786163
2.9	0.772022	0.697302	0.786163
2.91	0.772022	0.697302	0.786163
2.92	0.772022	0.697302	0.786163
2.93	0.772022	0.697302	0.786163
2.94	0.772022	0.697302	0.786163
2.95	0.772022	0.697302	0.786163
2.96	0.772022	0.697302	0.786163
2.97	0.772022	0.697302	0.786163
2.98	0.772022	0.697302	0.786163
2.99	0.772022	0.697302	0.786163
3	0.772022	0.697302	0.786163
3.01	0.772022	0.697302	0.786163
3.02	0.772022	0.697302	0.786163
3.03	0.772022	0.697302	0.786163
3.04	0.772022	0.697302	0.786163
3.05	0.772022	0.697302	0.786163
3.06	0.772022	0.697302	0.786163
3.07	0.772022	0.697302	0.786163
3.08	0.772022	0.697302	0.786163
3.09	0.772022	0.697302	0.786163
3.1	0.772022	0.697302	0.786163
3.11	0.772022	0.697302	0.786163
3.12	0.772022	0.697302	0.786163
3.13	0.772022	0.697302	0.786163
3.14	0.772022	0.697302	0.786163
3.15	0.772022	0.697302	0.786163
3.16	0.772022	0.697302	0.786163
3.17	0.772022	0.697302	0.786163
3.18	0.772022	0.697302	0.786163
3.19	0.772022	0.697302	0.786163
3.2	0.772022	0.697302	0.786163
3.21	0.772022	0.697302	0.786163
3.22	0.772022	0.697302	0.786163
3.23	0.772022	0.697302	0.786163
3.24	0.772022	0.697302	0.786163
3.25	0.772022	0.697302	0.786163
3.26	0.772022	0.697302	0.786163
3.27	0.772022	0.697302	0.786163
3.28	0.772022	0.697302	0.786163
3.29	0.772022	0.697302	0.786163
3.3	0.772022	0.697302	0.786163
3.31	0.772022	0.697302	0.786163
3.32	0.772022	0.697302	0.786163
3.33	0.772022	0.697302	0.786163
3.34	0.772022	0.697302	0.786163
3.35	0.772022	0.697302	0.786163
3.36	0.772022	0.697302	0.786163
3.37	0.772022	0.697302	0.786163
3.38	0.772022	0.697302	0.786163
3.39	0.772022	0.697302	0.786163
3.4	0.772022	0.697302	0.786163
3.41	0.772022	0.697302	0.786163
3.42	0.772022	0.697302	0.786163
3.43	0.772022	0.697302	0.786163
3.44	0.772022	0.697302	0.786163
3.45	0.772022	0.697302	0.786163
3.46	0.772022	0.697302	0.786163
3.47	0.772022	0.697302	0.786163
3.48	0.772022	0.697302	0.786163
3.49	0.772022	0.697302	0.786163
3.5	0.772022	0.697302	0.786163
3.51	0.772022	0.697302	0.786163
3.52	0.772022	0.697302	0.786163
3.53	0.772022	0.697302	0.786163
3.54	0.772022	0.697302	0.786163
3.55	0.772022	0.697302	0.786163
3.56	0.772022	0.697302	0.786163
3.57	0.772022	0.697302	0.786163
3.58	0.772022	0.697302	0.786163
3.59	0.772022	0.697302	0.786163
3.6	0.772022	0.697302	0.786163
3.61	0.772022	0.697302	0.786163
3.62	0.772022	0.697302	0.786163
3.63	0.772022	0.697302	0.786163
3.64	0.772022	0.697302	0.786163
3.65	0.772022	0.697302	0.786163
3.66	0.772022	0.697302	0.786163
3.67	0.772022	0.697302	0.786163
3.68	0.772022	0.697302	0.786163
3.69	0.772022	0.697302	0.786163
3.7	0.772022	0.697302	0.786163
3.71	0.772022	0.697302	0.786163
3.72	0.772022	0.697302	0.786163
3.73	0.772022	0.697302	0.786163
3.74	0.772022	0.697302	0.786163
3.75	0.772022	0.697302	0.786163
3.76	0.772022	0.697302	0.786163
3.77	0.772022	0.697302	0.786163
3.78	0.772022	0.697302	0.786163
3.79	0.772022	0.697302	0.786163
3.8	0.772022	0.697302	0.786163
3.81	0.772022	0.697302	0.786163
3.82	0.772022	0.697302	0.786163
3.83	0.772022	0.697302	0.786163
3.84	0.772022	0.697302	0.786163
3.85	0.772022	0.697302	0.786163
3.86	0.772022	0.697302	0.786163
3.87	0.772022	0.697302	0.786163
3.88	0.772022	0.697302	0.786163
3.89	0.772022	0.697302	0.786163
3.9	0.772022	0.697302	0.786163
3.91	0.772022	0.697302	0.786163
3.92	0.772022	0.697302	0.786163
3.93	0.772022	0.697302	0.786163
3.94	0.772022	0.697302	0.786163
3.95	0.772022	0.697302	0.786163
3.96	0.772022	0.697302	0.786163
3.97	0.772022	0.697302	0.786163
3.98	0.772022	0.697302	0.786163
3.99	0.772022	0.697302	0.786163
4	0.772022	0.697302	0.786163

## Sheet: GSE28042
Table S3. The AUC of variables according to ROC curve.
Times (years)	S100A12	S100A8	S100A9	S100A12+Age+Gender	S100A8+Age+Gender	S100A9+Age+Gender
0	0	0	0	0	0	0
0.01	0	0	0	0	0	0
0.02	0.918919	0.878378	0.162162	1	1	1
0.03	0.918919	0.878378	0.162162	1	1	1
0.04	0.918919	0.878378	0.162162	1	1	1
0.05	0.918919	0.878378	0.162162	1	1	1
0.06	0.856164	0.794521	0.458904	0.993151	1	1
0.07	0.856164	0.794521	0.458904	0.993151	1	1
0.08	0.856164	0.794521	0.458904	0.993151	1	1
0.09	0.856164	0.794521	0.458904	0.993151	1	1
0.1	0.856164	0.794521	0.458904	0.993151	1	1
0.11	0.856164	0.794521	0.458904	0.993151	1	1
0.12	0.780977	0.756465	0.55464	1.00855	1.01776	1.01776
0.13	0.780977	0.756465	0.55464	1.00855	1.01776	1.01776
0.14	0.780977	0.756465	0.55464	1.00855	1.01776	1.01776
0.15	0.685128	0.634529	0.502755	1.01307	1.02007	1.02007
0.16	0.685128	0.634529	0.502755	1.01307	1.02007	1.02007
0.17	0.685128	0.634529	0.502755	1.01307	1.02007	1.02007
0.18	0.685128	0.634529	0.502755	1.01307	1.02007	1.02007
0.19	0.644258	0.685116	0.462173	1.01459	1.00953	1.02026
0.2	0.650519	0.679184	0.518409	1.00357	1.00204	1.0111
0.21	0.597193	0.654082	0.490833	1.00754	1.00361	1.01149
0.22	0.597193	0.654082	0.490833	1.00754	1.00361	1.01149
0.23	0.597193	0.654082	0.490833	1.00754	1.00361	1.01149
0.24	0.597193	0.654082	0.490833	1.00754	1.00361	1.01149
0.25	0.597193	0.654082	0.490833	1.00754	1.00361	1.01149
0.26	0.597193	0.654082	0.490833	1.00754	1.00361	1.01149
0.27	0.597193	0.654082	0.490833	1.00754	1.00361	1.01149
0.28	0.597193	0.654082	0.490833	1.00754	1.00361	1.01149
0.29	0.597193	0.654082	0.490833	1.00754	1.00361	1.01149
0.3	0.597193	0.654082	0.490833	1.00754	1.00361	1.01149
0.31	0.597193	0.654082	0.490833	1.00754	1.00361	1.01149
0.32	0.597193	0.654082	0.490833	1.00754	1.00361	1.01149
0.33	0.628737	0.695653	0.551443	0.999608	0.992063	1.00311
0.34	0.628737	0.695653	0.551443	0.999608	0.992063	1.00311
0.35	0.674602	0.676105	0.595346	0.989724	0.999161	1.00456
0.36	0.674602	0.676105	0.595346	0.989724	0.999161	1.00456
0.37	0.674602	0.676105	0.595346	0.989724	0.999161	1.00456
0.38	0.674602	0.676105	0.595346	0.989724	0.999161	1.00456
0.39	0.674602	0.676105	0.595346	0.989724	0.999161	1.00456
0.4	0.674602	0.676105	0.595346	0.989724	0.999161	1.00456
0.41	0.674602	0.676105	0.595346	0.989724	0.999161	1.00456
0.42	0.674602	0.676105	0.595346	0.989724	0.999161	1.00456
0.43	0.674602	0.676105	0.595346	0.989724	0.999161	1.00456
0.44	0.674602	0.676105	0.595346	0.989724	0.999161	1.00456
0.45	0.674602	0.676105	0.595346	0.989724	0.999161	1.00456
0.46	0.674602	0.676105	0.595346	0.989724	0.999161	1.00456
0.47	0.674602	0.676105	0.595346	0.989724	0.999161	1.00456
0.48	0.674602	0.676105	0.595346	0.989724	0.999161	1.00456
0.49	0.682261	0.647029	0.579655	0.986372	1.00131	1.00471
0.5	0.682261	0.647029	0.579655	0.986372	1.00131	1.00471
0.51	0.682261	0.647029	0.579655	0.986372	1.00131	1.00471
0.52	0.701132	0.682574	0.612483	0.970876	0.980688	0.994856
0.53	0.701132	0.682574	0.612483	0.970876	0.980688	0.994856
0.54	0.701132	0.682574	0.612483	0.970876	0.980688	0.994856
0.55	0.713208	0.698105	0.642674	0.959817	0.971606	0.988802
0.56	0.713208	0.698105	0.642674	0.959817	0.971606	0.988802
0.57	0.713208	0.698105	0.642674	0.959817	0.971606	0.988802
0.58	0.713208	0.698105	0.642674	0.959817	0.971606	0.988802
0.59	0.713208	0.698105	0.642674	0.959817	0.971606	0.988802
0.6	0.712806	0.668233	0.643284	0.95234	0.974629	0.985844
0.61	0.712806	0.668233	0.643284	0.95234	0.974629	0.985844
0.62	0.712806	0.668233	0.643284	0.95234	0.974629	0.985844
0.63	0.712806	0.668233	0.643284	0.95234	0.974629	0.985844
0.64	0.712806	0.668233	0.643284	0.95234	0.974629	0.985844
0.65	0.653287	0.625898	0.581855	0.950288	0.96158	0.975107
0.66	0.653287	0.625898	0.581855	0.950288	0.96158	0.975107
0.67	0.653287	0.625898	0.581855	0.950288	0.96158	0.975107
0.68	0.634636	0.612521	0.56315	0.943904	0.953668	0.96767
0.69	0.568123	0.556152	0.535189	0.95895	0.949128	0.958371
0.7	0.598346	0.587553	0.565821	0.940532	0.935664	0.952068
0.71	0.598346	0.587553	0.565821	0.940532	0.935664	0.952068
0.72	0.598346	0.587553	0.565821	0.940532	0.935664	0.952068
0.73	0.598346	0.587553	0.565821	0.940532	0.935664	0.952068
0.74	0.598346	0.587553	0.565821	0.940532	0.935664	0.952068
0.75	0.598346	0.587553	0.565821	0.940532	0.935664	0.952068
0.76	0.598346	0.587553	0.565821	0.940532	0.935664	0.952068
0.77	0.598346	0.587553	0.565821	0.940532	0.935664	0.952068
0.78	0.598346	0.587553	0.565821	0.940532	0.935664	0.952068
0.79	0.598346	0.587553	0.565821	0.940532	0.935664	0.952068
0.8	0.612017	0.597847	0.583198	0.930335	0.936534	0.950615
0.81	0.612017	0.597847	0.583198	0.930335	0.936534	0.950615
0.82	0.612017	0.597847	0.583198	0.930335	0.936534	0.950615
0.83	0.612017	0.597847	0.583198	0.930335	0.936534	0.950615
0.84	0.612017	0.597847	0.583198	0.930335	0.936534	0.950615
0.85	0.612017	0.597847	0.583198	0.930335	0.936534	0.950615
0.86	0.612017	0.597847	0.583198	0.930335	0.936534	0.950615
0.87	0.612017	0.597847	0.583198	0.930335	0.936534	0.950615
0.88	0.612017	0.597847	0.583198	0.930335	0.936534	0.950615
0.89	0.612017	0.597847	0.583198	0.930335	0.936534	0.950615
0.9	0.612017	0.597847	0.583198	0.930335	0.936534	0.950615
0.91	0.612017	0.597847	0.583198	0.930335	0.936534	0.950615
0.92	0.637889	0.611227	0.592568	0.897083	0.913522	0.933316
0.93	0.637889	0.611227	0.592568	0.897083	0.913522	0.933316
0.94	0.637889	0.611227	0.592568	0.897083	0.913522	0.933316
0.95	0.637889	0.611227	0.592568	0.897083	0.913522	0.933316
0.96	0.61682	0.590818	0.566711	0.896011	0.908595	0.928759
0.97	0.61682	0.590818	0.566711	0.896011	0.908595	0.928759
0.98	0.61682	0.590818	0.566711	0.896011	0.908595	0.928759
0.99	0.61682	0.590818	0.566711	0.896011	0.908595	0.928759
1	0.61682	0.590818	0.566711	0.896011	0.908595	0.928759
1.01	0.61682	0.590818	0.566711	0.896011	0.908595	0.928759
1.02	0.61682	0.590818	0.566711	0.896011	0.908595	0.928759
1.03	0.61682	0.590818	0.566711	0.896011	0.908595	0.928759
1.04	0.61682	0.590818	0.566711	0.896011	0.908595	0.928759
1.05	0.61682	0.590818	0.566711	0.896011	0.908595	0.928759
1.06	0.61682	0.590818	0.566711	0.896011	0.908595	0.928759
1.07	0.61682	0.590818	0.566711	0.896011	0.908595	0.928759
1.08	0.61682	0.590818	0.566711	0.896011	0.908595	0.928759
1.09	0.61682	0.590818	0.566711	0.896011	0.908595	0.928759
1.1	0.61682	0.590818	0.566711	0.896011	0.908595	0.928759
1.11	0.61682	0.590818	0.566711	0.896011	0.908595	0.928759
1.12	0.61682	0.590818	0.566711	0.896011	0.908595	0.928759
1.13	0.627139	0.609738	0.592174	0.883088	0.893726	0.91593
1.14	0.627139	0.609738	0.592174	0.883088	0.893726	0.91593
1.15	0.627139	0.609738	0.592174	0.883088	0.893726	0.91593
1.16	0.627139	0.609738	0.592174	0.883088	0.893726	0.91593
1.17	0.652332	0.631212	0.61909	0.851076	0.866344	0.88567
1.18	0.652332	0.631212	0.61909	0.851076	0.866344	0.88567
1.19	0.652332	0.631212	0.61909	0.851076	0.866344	0.88567
1.2	0.652332	0.631212	0.61909	0.851076	0.866344	0.88567
1.21	0.652332	0.631212	0.61909	0.851076	0.866344	0.88567
1.22	0.652332	0.631212	0.61909	0.851076	0.866344	0.88567
1.23	0.652332	0.631212	0.61909	0.851076	0.866344	0.88567
1.24	0.652332	0.631212	0.61909	0.851076	0.866344	0.88567
1.25	0.652332	0.631212	0.61909	0.851076	0.866344	0.88567
1.26	0.652332	0.631212	0.61909	0.851076	0.866344	0.88567
1.27	0.652332	0.631212	0.61909	0.851076	0.866344	0.88567
1.28	0.652332	0.631212	0.61909	0.851076	0.866344	0.88567
1.29	0.652332	0.631212	0.61909	0.851076	0.866344	0.88567
1.3	0.652332	0.631212	0.61909	0.851076	0.866344	0.88567
1.31	0.652332	0.631212	0.61909	0.851076	0.866344	0.88567
1.32	0.652332	0.631212	0.61909	0.851076	0.866344	0.88567
1.33	0.652332	0.631212	0.61909	0.851076	0.866344	0.88567
1.34	0.652332	0.631212	0.61909	0.851076	0.866344	0.88567
1.35	0.652332	0.631212	0.61909	0.851076	0.866344	0.88567
1.36	0.652332	0.631212	0.61909	0.851076	0.866344	0.88567
1.37	0.652332	0.631212	0.61909	0.851076	0.866344	0.88567
1.38	0.656305	0.629693	0.646306	0.834176	0.853096	0.861106
1.39	0.656305	0.629693	0.646306	0.834176	0.853096	0.861106
1.4	0.656305	0.629693	0.646306	0.834176	0.853096	0.861106
1.41	0.656305	0.629693	0.646306	0.834176	0.853096	0.861106
1.42	0.656305	0.629693	0.646306	0.834176	0.853096	0.861106
1.43	0.656305	0.629693	0.646306	0.834176	0.853096	0.861106
1.44	0.656305	0.629693	0.646306	0.834176	0.853096	0.861106
1.45	0.656305	0.629693	0.646306	0.834176	0.853096	0.861106
1.46	0.656305	0.629693	0.646306	0.834176	0.853096	0.861106
1.47	0.656305	0.629693	0.646306	0.834176	0.853096	0.861106
1.48	0.656305	0.629693	0.646306	0.834176	0.853096	0.861106
1.49	0.656305	0.629693	0.646306	0.834176	0.853096	0.861106
1.5	0.656305	0.629693	0.646306	0.834176	0.853096	0.861106
1.51	0.656305	0.629693	0.646306	0.834176	0.853096	0.861106
1.52	0.656305	0.629693	0.646306	0.834176	0.853096	0.861106
1.53	0.656305	0.629693	0.646306	0.834176	0.853096	0.861106
1.54	0.656305	0.629693	0.646306	0.834176	0.853096	0.861106
1.55	0.656305	0.629693	0.646306	0.834176	0.853096	0.861106
1.56	0.686382	0.659117	0.678254	0.797967	0.815645	0.824399
1.57	0.706036	0.648875	0.671295	0.776245	0.807241	0.809813
1.58	0.706036	0.648875	0.671295	0.776245	0.807241	0.809813
1.59	0.706036	0.648875	0.671295	0.776245	0.807241	0.809813
1.6	0.706036	0.648875	0.671295	0.776245	0.807241	0.809813
1.61	0.706036	0.648875	0.671295	0.776245	0.807241	0.809813
1.62	0.729205	0.674697	0.692024	0.766784	0.796719	0.808061
1.63	0.729205	0.674697	0.692024	0.766784	0.796719	0.808061
1.64	0.729205	0.674697	0.692024	0.766784	0.796719	0.808061
1.65	0.754813	0.701628	0.722055	0.735789	0.76625	0.777455
1.66	0.754813	0.701628	0.722055	0.735789	0.76625	0.777455
1.67	0.754813	0.701628	0.722055	0.735789	0.76625	0.777455
1.68	0.754813	0.701628	0.722055	0.735789	0.76625	0.777455
1.69	0.754813	0.701628	0.722055	0.735789	0.76625	0.777455
1.7	0.754813	0.701628	0.722055	0.735789	0.76625	0.777455
1.71	0.754813	0.701628	0.722055	0.735789	0.76625	0.777455
1.72	0.754813	0.701628	0.722055	0.735789	0.76625	0.777455
1.73	0.754813	0.701628	0.722055	0.735789	0.76625	0.777455
1.74	0.754813	0.701628	0.722055	0.735789	0.76625	0.777455
1.75	0.754813	0.701628	0.722055	0.735789	0.76625	0.777455
1.76	0.754813	0.701628	0.722055	0.735789	0.76625	0.777455
1.77	0.754813	0.701628	0.722055	0.735789	0.76625	0.777455
1.78	0.754813	0.701628	0.722055	0.735789	0.76625	0.777455
1.79	0.754813	0.701628	0.722055	0.735789	0.76625	0.777455
1.8	0.754813	0.701628	0.722055	0.735789	0.76625	0.777455
1.81	0.754813	0.701628	0.722055	0.735789	0.76625	0.777455
1.82	0.754813	0.701628	0.722055	0.735789	0.76625	0.777455
1.83	0.754813	0.701628	0.722055	0.735789	0.76625	0.777455
1.84	0.754813	0.701628	0.722055	0.735789	0.76625	0.777455
1.85	0.754813	0.701628	0.722055	0.735789	0.76625	0.777455
1.86	0.754813	0.701628	0.722055	0.735789	0.76625	0.777455
1.87	0.754813	0.701628	0.722055	0.735789	0.76625	0.777455
1.88	0.754813	0.701628	0.722055	0.735789	0.76625	0.777455
1.89	0.754813	0.701628	0.722055	0.735789	0.76625	0.777455
1.9	0.754813	0.701628	0.722055	0.735789	0.76625	0.777455
1.91	0.754813	0.701628	0.722055	0.735789	0.76625	0.777455
1.92	0.754813	0.701628	0.722055	0.735789	0.76625	0.777455
1.93	0.726966	0.670817	0.690772	0.731279	0.755394	0.763384
1.94	0.726966	0.670817	0.690772	0.731279	0.755394	0.763384
1.95	0.726966	0.670817	0.690772	0.731279	0.755394	0.763384
1.96	0.750182	0.667708	0.698889	0.703135	0.736269	0.741736
1.97	0.750182	0.667708	0.698889	0.703135	0.736269	0.741736
1.98	0.750182	0.667708	0.698889	0.703135	0.736269	0.741736
1.99	0.750182	0.667708	0.698889	0.703135	0.736269	0.741736
2	0.750182	0.667708	0.698889	0.703135	0.736269	0.741736
2.01	0.750182	0.667708	0.698889	0.703135	0.736269	0.741736
2.02	0.750243	0.694829	0.691837	0.679633	0.705826	0.715763
2.03	0.750243	0.694829	0.691837	0.679633	0.705826	0.715763
2.04	0.750243	0.694829	0.691837	0.679633	0.705826	0.715763
2.05	0.750243	0.694829	0.691837	0.679633	0.705826	0.715763
2.06	0.750243	0.694829	0.691837	0.679633	0.705826	0.715763
2.07	0.750243	0.694829	0.691837	0.679633	0.705826	0.715763
2.08	0.750243	0.694829	0.691837	0.679633	0.705826	0.715763
2.09	0.750243	0.694829	0.691837	0.679633	0.705826	0.715763
2.1	0.750243	0.694829	0.691837	0.679633	0.705826	0.715763
2.11	0.750243	0.694829	0.691837	0.679633	0.705826	0.715763
2.12	0.750243	0.694829	0.691837	0.679633	0.705826	0.715763
2.13	0.750243	0.694829	0.691837	0.679633	0.705826	0.715763
2.14	0.750243	0.694829	0.691837	0.679633	0.705826	0.715763
2.15	0.750243	0.694829	0.691837	0.679633	0.705826	0.715763
2.16	0.750243	0.694829	0.691837	0.679633	0.705826	0.715763
2.17	0.750243	0.694829	0.691837	0.679633	0.705826	0.715763
2.18	0.750243	0.694829	0.691837	0.679633	0.705826	0.715763
2.19	0.750243	0.694829	0.691837	0.679633	0.705826	0.715763
2.2	0.764381	0.703908	0.69685	0.658108	0.685996	0.700242
2.21	0.764381	0.703908	0.69685	0.658108	0.685996	0.700242
2.22	0.764381	0.703908	0.69685	0.658108	0.685996	0.700242
2.23	0.764381	0.703908	0.69685	0.658108	0.685996	0.700242
2.24	0.764381	0.703908	0.69685	0.658108	0.685996	0.700242
2.25	0.764381	0.703908	0.69685	0.658108	0.685996	0.700242
2.26	0.764381	0.703908	0.69685	0.658108	0.685996	0.700242
2.27	0.732949	0.66705	0.660994	0.702395	0.751053	0.752231
2.28	0.732949	0.66705	0.660994	0.702395	0.751053	0.752231
2.29	0.732949	0.66705	0.660994	0.702395	0.751053	0.752231
2.3	0.732949	0.66705	0.660994	0.702395	0.751053	0.752231
2.31	0.732949	0.66705	0.660994	0.702395	0.751053	0.752231
2.32	0.732949	0.66705	0.660994	0.702395	0.751053	0.752231
2.33	0.732949	0.66705	0.660994	0.702395	0.751053	0.752231
2.34	0.703179	0.640478	0.635255	0.734799	0.780371	0.778187
2.35	0.703179	0.640478	0.635255	0.734799	0.780371	0.778187
2.36	0.703179	0.640478	0.635255	0.734799	0.780371	0.778187
2.37	0.703179	0.640478	0.635255	0.734799	0.780371	0.778187
2.38	0.703179	0.640478	0.635255	0.734799	0.780371	0.778187
2.39	0.705226	0.608823	0.64135	0.70961	0.763859	0.747531
2.4	0.705226	0.608823	0.64135	0.70961	0.763859	0.747531
2.41	0.705226	0.608823	0.64135	0.70961	0.763859	0.747531
2.42	0.705226	0.608823	0.64135	0.70961	0.763859	0.747531
2.43	0.705226	0.608823	0.64135	0.70961	0.763859	0.747531
2.44	0.705226	0.608823	0.64135	0.70961	0.763859	0.747531
2.45	0.705226	0.608823	0.64135	0.70961	0.763859	0.747531
2.46	0.705226	0.608823	0.64135	0.70961	0.763859	0.747531
2.47	0.705226	0.608823	0.64135	0.70961	0.763859	0.747531
2.48	0.705226	0.608823	0.64135	0.70961	0.763859	0.747531
2.49	0.705226	0.608823	0.64135	0.70961	0.763859	0.747531
2.5	0.705226	0.608823	0.64135	0.70961	0.763859	0.747531
2.51	0.705226	0.608823	0.64135	0.70961	0.763859	0.747531
2.52	0.705226	0.608823	0.64135	0.70961	0.763859	0.747531
2.53	0.705226	0.608823	0.64135	0.70961	0.763859	0.747531
2.54	0.705226	0.608823	0.64135	0.70961	0.763859	0.747531
2.55	0.705226	0.608823	0.64135	0.70961	0.763859	0.747531
2.56	0.705226	0.608823	0.64135	0.70961	0.763859	0.747531
2.57	0.705226	0.608823	0.64135	0.70961	0.763859	0.747531
2.58	0.705226	0.608823	0.64135	0.70961	0.763859	0.747531
2.59	0.705226	0.608823	0.64135	0.70961	0.763859	0.747531
2.6	0.705226	0.608823	0.64135	0.70961	0.763859	0.747531
2.61	0.705226	0.608823	0.64135	0.70961	0.763859	0.747531
2.62	0.705226	0.608823	0.64135	0.70961	0.763859	0.747531
2.63	0.705226	0.608823	0.64135	0.70961	0.763859	0.747531
2.64	0.705226	0.608823	0.64135	0.70961	0.763859	0.747531
2.65	0.705226	0.608823	0.64135	0.70961	0.763859	0.747531
2.66	0.705226	0.608823	0.64135	0.70961	0.763859	0.747531
2.67	0.705226	0.608823	0.64135	0.70961	0.763859	0.747531
2.68	0.705226	0.608823	0.64135	0.70961	0.763859	0.747531
2.69	0.705226	0.608823	0.64135	0.70961	0.763859	0.747531
2.7	0.705226	0.608823	0.64135	0.70961	0.763859	0.747531
2.71	0.705226	0.608823	0.64135	0.70961	0.763859	0.747531
2.72	0.705226	0.608823	0.64135	0.70961	0.763859	0.747531
2.73	0.705226	0.608823	0.64135	0.70961	0.763859	0.747531
2.74	0.705226	0.608823	0.64135	0.70961	0.763859	0.747531
2.75	0.705226	0.608823	0.64135	0.70961	0.763859	0.747531
2.76	0.705226	0.608823	0.64135	0.70961	0.763859	0.747531
2.77	0.705226	0.608823	0.64135	0.70961	0.763859	0.747531
2.78	0.705226	0.608823	0.64135	0.70961	0.763859	0.747531
2.79	0.705226	0.608823	0.64135	0.70961	0.763859	0.747531
2.8	0.705226	0.608823	0.64135	0.70961	0.763859	0.747531
2.81	0.705226	0.608823	0.64135	0.70961	0.763859	0.747531
2.82	0.705226	0.608823	0.64135	0.70961	0.763859	0.747531
2.83	0.705226	0.608823	0.64135	0.70961	0.763859	0.747531
2.84	0.705226	0.608823	0.64135	0.70961	0.763859	0.747531
2.85	0.705226	0.608823	0.64135	0.70961	0.763859	0.747531
2.86	0.705226	0.608823	0.64135	0.70961	0.763859	0.747531
2.87	0.705226	0.608823	0.64135	0.70961	0.763859	0.747531
2.88	0.705226	0.608823	0.64135	0.70961	0.763859	0.747531
2.89	0.705226	0.608823	0.64135	0.70961	0.763859	0.747531
2.9	0.705226	0.608823	0.64135	0.70961	0.763859	0.747531
2.91	0.705226	0.608823	0.64135	0.70961	0.763859	0.747531
2.92	0.705226	0.608823	0.64135	0.70961	0.763859	0.747531
2.93	0.705226	0.608823	0.64135	0.70961	0.763859	0.747531
2.94	0.705226	0.608823	0.64135	0.70961	0.763859	0.747531
2.95	0.705226	0.608823	0.64135	0.70961	0.763859	0.747531
2.96	0.705226	0.608823	0.64135	0.70961	0.763859	0.747531
2.97	0.705226	0.608823	0.64135	0.70961	0.763859	0.747531
2.98	0.705226	0.608823	0.64135	0.70961	0.763859	0.747531
2.99	0.705226	0.608823	0.64135	0.70961	0.763859	0.747531
3	0.705226	0.608823	0.64135	0.70961	0.763859	0.747531
3.01	0.705226	0.608823	0.64135	0.70961	0.763859	0.747531
3.02	0.705226	0.608823	0.64135	0.70961	0.763859	0.747531
3.03	0.705226	0.608823	0.64135	0.70961	0.763859	0.747531
3.04	0.705226	0.608823	0.64135	0.70961	0.763859	0.747531
3.05	0.705226	0.608823	0.64135	0.70961	0.763859	0.747531
3.06	0.705226	0.608823	0.64135	0.70961	0.763859	0.747531
3.07	0.705226	0.608823	0.64135	0.70961	0.763859	0.747531
3.08	0.705226	0.608823	0.64135	0.70961	0.763859	0.747531
3.09	0.705226	0.608823	0.64135	0.70961	0.763859	0.747531
3.1	0.705226	0.608823	0.64135	0.70961	0.763859	0.747531
3.11	0.705226	0.608823	0.64135	0.70961	0.763859	0.747531
3.12	0.705226	0.608823	0.64135	0.70961	0.763859	0.747531
3.13	0.705226	0.608823	0.64135	0.70961	0.763859	0.747531
3.14	0.705226	0.608823	0.64135	0.70961	0.763859	0.747531
3.15	0.705226	0.608823	0.64135	0.70961	0.763859	0.747531
3.16	0.705226	0.608823	0.64135	0.70961	0.763859	0.747531
3.17	0.705226	0.608823	0.64135	0.70961	0.763859	0.747531
3.18	0.705226	0.608823	0.64135	0.70961	0.763859	0.747531
3.19	0.705226	0.608823	0.64135	0.70961	0.763859	0.747531
3.2	0.705226	0.608823	0.64135	0.70961	0.763859	0.747531
3.21	0.705226	0.608823	0.64135	0.70961	0.763859	0.747531
3.22	0.705226	0.608823	0.64135	0.70961	0.763859	0.747531
3.23	0.705226	0.608823	0.64135	0.70961	0.763859	0.747531
3.24	0.705226	0.608823	0.64135	0.70961	0.763859	0.747531
3.25	0.711718	0.697621	0.680495	0.718405	0.770059	0.747374
3.26	0.711718	0.697621	0.680495	0.718405	0.770059	0.747374
3.27	0.711718	0.697621	0.680495	0.718405	0.770059	0.747374
3.28	0.711718	0.697621	0.680495	0.718405	0.770059	0.747374
3.29	0.711718	0.697621	0.680495	0.718405	0.770059	0.747374
3.3	0.711718	0.697621	0.680495	0.718405	0.770059	0.747374
3.31	0.711718	0.697621	0.680495	0.718405	0.770059	0.747374
3.32	0.711718	0.697621	0.680495	0.718405	0.770059	0.747374
3.33	0.711718	0.697621	0.680495	0.718405	0.770059	0.747374
3.34	0.711718	0.697621	0.680495	0.718405	0.770059	0.747374
3.35	0.711718	0.697621	0.680495	0.718405	0.770059	0.747374
3.36	0.711718	0.697621	0.680495	0.718405	0.770059	0.747374
3.37	0.711718	0.697621	0.680495	0.718405	0.770059	0.747374
3.38	0.711718	0.697621	0.680495	0.718405	0.770059	0.747374
3.39	0.711718	0.697621	0.680495	0.718405	0.770059	0.747374
3.4	0.711718	0.697621	0.680495	0.718405	0.770059	0.747374
3.41	0.711718	0.697621	0.680495	0.718405	0.770059	0.747374
3.42	0.711718	0.697621	0.680495	0.718405	0.770059	0.747374
3.43	0.711718	0.697621	0.680495	0.718405	0.770059	0.747374
3.44	0.648442	0.636044	0.624442	0.763678	0.812701	0.759009
3.45	0.648442	0.636044	0.624442	0.763678	0.812701	0.759009
3.46	0.648442	0.636044	0.624442	0.763678	0.812701	0.759009
3.47	0.648442	0.636044	0.624442	0.763678	0.812701	0.759009
3.48	0.648442	0.636044	0.624442	0.763678	0.812701	0.759009
3.49	0.648442	0.636044	0.624442	0.763678	0.812701	0.759009
3.5	0.648442	0.636044	0.624442	0.763678	0.812701	0.759009

## Sheet: GSE93606
Table S3. The AUC of variables according to ROC curve.
Times (years)	GAP	S100A12	S100A8	S100A9	S100A12+GAP	S100A9+GAP
0	0.0357143	0	0	0	0	0
0.01	0.0357143	0	0	0	0	0
0.02	0.0357143	0	0	0	0	0
0.03	0.0357143	0	0	0	0	0
0.04	0.0357143	0	0	0	0	0
0.05	0.0357143	0	0	0	0	0
0.06	0.0357143	0	0	0	0	0
0.07	0.0357143	0	0	0	0	0
0.08	0.0357143	0	0	0	0	0
0.09	0.0357143	0	0	0	0	0
0.1	0.0357143	0	0	0	0	0
0.11	0.0357143	0	0	0	0	0
0.12	0.0357143	0	0	0	0	0
0.13	0.0357143	0	0	0	0	0
0.14	0.0357143	0	0	0	0	0
0.15	0.0357143	0	0	0	0	0
0.16	0.0357143	0	0	0	0	0
0.17	0.982143	0.75	0.732143	0.821429	0.982143	0.964286
0.18	0.982143	0.75	0.732143	0.821429	0.982143	0.964286
0.19	0.982143	0.75	0.732143	0.821429	0.982143	0.964286
0.2	0.982143	0.75	0.732143	0.821429	0.982143	0.964286
0.21	0.982143	0.75	0.732143	0.821429	0.982143	0.964286
0.22	0.982143	0.75	0.732143	0.821429	0.982143	0.964286
0.23	0.982143	0.75	0.732143	0.821429	0.982143	0.964286
0.24	0.982143	0.75	0.732143	0.821429	0.982143	0.964286
0.25	0.785377	0.669811	0.59434	0.5	0.924528	0.943396
0.26	0.785377	0.669811	0.59434	0.5	0.924528	0.943396
0.27	0.785377	0.669811	0.59434	0.5	0.924528	0.943396
0.28	0.785377	0.669811	0.59434	0.5	0.924528	0.943396
0.29	0.785377	0.669811	0.59434	0.5	0.924528	0.943396
0.3	0.785377	0.669811	0.59434	0.5	0.924528	0.943396
0.31	0.785377	0.669811	0.59434	0.5	0.924528	0.943396
0.32	0.785377	0.669811	0.59434	0.5	0.924528	0.943396
0.33	0.785377	0.669811	0.59434	0.5	0.924528	0.943396
0.34	0.785377	0.669811	0.59434	0.5	0.924528	0.943396
0.35	0.785377	0.669811	0.59434	0.5	0.924528	0.943396
0.36	0.785377	0.669811	0.59434	0.5	0.924528	0.943396
0.37	0.785377	0.669811	0.59434	0.5	0.924528	0.943396
0.38	0.785377	0.669811	0.59434	0.5	0.924528	0.943396
0.39	0.785377	0.669811	0.59434	0.5	0.924528	0.943396
0.4	0.785377	0.669811	0.59434	0.5	0.924528	0.943396
0.41	0.785377	0.669811	0.59434	0.5	0.924528	0.943396
0.42	0.730769	0.734615	0.646154	0.607692	0.915385	0.892308
0.43	0.730769	0.734615	0.646154	0.607692	0.915385	0.892308
0.44	0.730769	0.734615	0.646154	0.607692	0.915385	0.892308
0.45	0.730769	0.734615	0.646154	0.607692	0.915385	0.892308
0.46	0.730769	0.734615	0.646154	0.607692	0.915385	0.892308
0.47	0.730769	0.734615	0.646154	0.607692	0.915385	0.892308
0.48	0.730769	0.734615	0.646154	0.607692	0.915385	0.892308
0.49	0.730769	0.734615	0.646154	0.607692	0.915385	0.892308
0.5	0.730769	0.734615	0.646154	0.607692	0.915385	0.892308
0.51	0.730769	0.734615	0.646154	0.607692	0.915385	0.892308
0.52	0.730769	0.734615	0.646154	0.607692	0.915385	0.892308
0.53	0.730769	0.734615	0.646154	0.607692	0.915385	0.892308
0.54	0.730769	0.734615	0.646154	0.607692	0.915385	0.892308
0.55	0.730769	0.734615	0.646154	0.607692	0.915385	0.892308
0.56	0.730769	0.734615	0.646154	0.607692	0.915385	0.892308
0.57	0.730769	0.734615	0.646154	0.607692	0.915385	0.892308
0.58	0.730769	0.734615	0.646154	0.607692	0.915385	0.892308
0.59	0.768571	0.697143	0.677143	0.651429	0.897143	0.865714
0.6	0.768571	0.697143	0.677143	0.651429	0.897143	0.865714
0.61	0.768571	0.697143	0.677143	0.651429	0.897143	0.865714
0.62	0.768571	0.697143	0.677143	0.651429	0.897143	0.865714
0.63	0.768571	0.697143	0.677143	0.651429	0.897143	0.865714
0.64	0.768571	0.697143	0.677143	0.651429	0.897143	0.865714
0.65	0.768571	0.697143	0.677143	0.651429	0.897143	0.865714
0.66	0.768571	0.697143	0.677143	0.651429	0.897143	0.865714
0.67	0.709184	0.744898	0.72449	0.704082	0.910714	0.875
0.68	0.709184	0.744898	0.72449	0.704082	0.910714	0.875
0.69	0.709184	0.744898	0.72449	0.704082	0.910714	0.875
0.7	0.709184	0.744898	0.72449	0.704082	0.910714	0.875
0.71	0.709184	0.744898	0.72449	0.704082	0.910714	0.875
0.72	0.709184	0.744898	0.72449	0.704082	0.910714	0.875
0.73	0.709184	0.744898	0.72449	0.704082	0.910714	0.875
0.74	0.709184	0.744898	0.72449	0.704082	0.910714	0.875
0.75	0.768085	0.704255	0.714894	0.740426	0.851064	0.765957
0.76	0.768085	0.704255	0.714894	0.740426	0.851064	0.765957
0.77	0.768085	0.704255	0.714894	0.740426	0.851064	0.765957
0.78	0.768085	0.704255	0.714894	0.740426	0.851064	0.765957
0.79	0.768085	0.704255	0.714894	0.740426	0.851064	0.765957
0.8	0.768085	0.704255	0.714894	0.740426	0.851064	0.765957
0.81	0.768085	0.704255	0.714894	0.740426	0.851064	0.765957
0.82	0.768085	0.704255	0.714894	0.740426	0.851064	0.765957
0.83	0.768085	0.704255	0.714894	0.740426	0.851064	0.765957
0.84	0.708498	0.658103	0.695652	0.73913	0.87747	0.790514
0.85	0.708498	0.658103	0.695652	0.73913	0.87747	0.790514
0.86	0.708498	0.658103	0.695652	0.73913	0.87747	0.790514
0.87	0.708498	0.658103	0.695652	0.73913	0.87747	0.790514
0.88	0.708498	0.658103	0.695652	0.73913	0.87747	0.790514
0.89	0.708498	0.658103	0.695652	0.73913	0.87747	0.790514
0.9	0.708498	0.658103	0.695652	0.73913	0.87747	0.790514
0.91	0.708498	0.658103	0.695652	0.73913	0.87747	0.790514
0.92	0.783333	0.614286	0.638095	0.731746	0.777778	0.687302
0.93	0.783333	0.614286	0.638095	0.731746	0.777778	0.687302
0.94	0.783333	0.614286	0.638095	0.731746	0.777778	0.687302
0.95	0.783333	0.614286	0.638095	0.731746	0.777778	0.687302
0.96	0.783333	0.614286	0.638095	0.731746	0.777778	0.687302
0.97	0.783333	0.614286	0.638095	0.731746	0.777778	0.687302
0.98	0.783333	0.614286	0.638095	0.731746	0.777778	0.687302
0.99	0.783333	0.614286	0.638095	0.731746	0.777778	0.687302
1	0.790396	0.623476	0.643293	0.745427	0.76372	0.661585
1.01	0.790396	0.623476	0.643293	0.745427	0.76372	0.661585
1.02	0.790396	0.623476	0.643293	0.745427	0.76372	0.661585
1.03	0.790396	0.623476	0.643293	0.745427	0.76372	0.661585
1.04	0.790396	0.623476	0.643293	0.745427	0.76372	0.661585
1.05	0.790396	0.623476	0.643293	0.745427	0.76372	0.661585
1.06	0.790396	0.623476	0.643293	0.745427	0.76372	0.661585
1.07	0.790396	0.623476	0.643293	0.745427	0.76372	0.661585
1.08	0.790396	0.623476	0.643293	0.745427	0.76372	0.661585
1.09	0.790396	0.623476	0.643293	0.745427	0.76372	0.661585
1.1	0.790396	0.623476	0.643293	0.745427	0.76372	0.661585
1.11	0.790396	0.623476	0.643293	0.745427	0.76372	0.661585
1.12	0.790396	0.623476	0.643293	0.745427	0.76372	0.661585
1.13	0.790396	0.623476	0.643293	0.745427	0.76372	0.661585
1.14	0.790396	0.623476	0.643293	0.745427	0.76372	0.661585
1.15	0.790396	0.623476	0.643293	0.745427	0.76372	0.661585
1.16	0.790396	0.623476	0.643293	0.745427	0.76372	0.661585
1.17	0.790396	0.623476	0.643293	0.745427	0.76372	0.661585
1.18	0.790396	0.623476	0.643293	0.745427	0.76372	0.661585
1.19	0.790396	0.623476	0.643293	0.745427	0.76372	0.661585
1.2	0.790396	0.623476	0.643293	0.745427	0.76372	0.661585
1.21	0.790396	0.623476	0.643293	0.745427	0.76372	0.661585
1.22	0.790396	0.623476	0.643293	0.745427	0.76372	0.661585
1.23	0.790396	0.623476	0.643293	0.745427	0.76372	0.661585
1.24	0.790396	0.623476	0.643293	0.745427	0.76372	0.661585
1.25	0.823577	0.628885	0.611342	0.689729	0.715384	0.661597
1.26	0.823577	0.628885	0.611342	0.689729	0.715384	0.661597
1.27	0.823577	0.628885	0.611342	0.689729	0.715384	0.661597
1.28	0.823577	0.628885	0.611342	0.689729	0.715384	0.661597
1.29	0.823577	0.628885	0.611342	0.689729	0.715384	0.661597
1.3	0.823577	0.628885	0.611342	0.689729	0.715384	0.661597
1.31	0.823577	0.628885	0.611342	0.689729	0.715384	0.661597
1.32	0.823577	0.628885	0.611342	0.689729	0.715384	0.661597
1.33	0.823577	0.628885	0.611342	0.689729	0.715384	0.661597
1.34	0.782748	0.623584	0.574515	0.66097	0.755542	0.71306
1.35	0.782748	0.623584	0.574515	0.66097	0.755542	0.71306
1.36	0.782748	0.623584	0.574515	0.66097	0.755542	0.71306
1.37	0.782748	0.623584	0.574515	0.66097	0.755542	0.71306
1.38	0.782748	0.623584	0.574515	0.66097	0.755542	0.71306
1.39	0.782748	0.623584	0.574515	0.66097	0.755542	0.71306
1.4	0.782748	0.623584	0.574515	0.66097	0.755542	0.71306
1.41	0.782748	0.623584	0.574515	0.66097	0.755542	0.71306
1.42	0.773619	0.607713	0.558418	0.64583	0.745008	0.703246
1.43	0.773619	0.607713	0.558418	0.64583	0.745008	0.703246
1.44	0.773619	0.607713	0.558418	0.64583	0.745008	0.703246
1.45	0.773619	0.607713	0.558418	0.64583	0.745008	0.703246
1.46	0.773619	0.607713	0.558418	0.64583	0.745008	0.703246
1.47	0.773619	0.607713	0.558418	0.64583	0.745008	0.703246
1.48	0.773619	0.607713	0.558418	0.64583	0.745008	0.703246
1.49	0.773619	0.607713	0.558418	0.64583	0.745008	0.703246
1.5	0.773619	0.607713	0.558418	0.64583	0.745008	0.703246
1.51	0.773619	0.607713	0.558418	0.64583	0.745008	0.703246
1.52	0.773619	0.607713	0.558418	0.64583	0.745008	0.703246
1.53	0.773619	0.607713	0.558418	0.64583	0.745008	0.703246
1.54	0.773619	0.607713	0.558418	0.64583	0.745008	0.703246
1.55	0.773619	0.607713	0.558418	0.64583	0.745008	0.703246
1.56	0.773619	0.607713	0.558418	0.64583	0.745008	0.703246
1.57	0.773619	0.607713	0.558418	0.64583	0.745008	0.703246
1.58	0.773619	0.607713	0.558418	0.64583	0.745008	0.703246
1.59	0.764455	0.58621	0.543471	0.638832	0.73098	0.683242
1.6	0.764455	0.58621	0.543471	0.638832	0.73098	0.683242
1.61	0.764455	0.58621	0.543471	0.638832	0.73098	0.683242
1.62	0.764455	0.58621	0.543471	0.638832	0.73098	0.683242
1.63	0.764455	0.58621	0.543471	0.638832	0.73098	0.683242
1.64	0.764455	0.58621	0.543471	0.638832	0.73098	0.683242
1.65	0.764455	0.58621	0.543471	0.638832	0.73098	0.683242
1.66	0.764455	0.58621	0.543471	0.638832	0.73098	0.683242
1.67	0.764455	0.58621	0.543471	0.638832	0.73098	0.683242
1.68	0.764455	0.58621	0.543471	0.638832	0.73098	0.683242
1.69	0.764455	0.58621	0.543471	0.638832	0.73098	0.683242
1.7	0.764455	0.58621	0.543471	0.638832	0.73098	0.683242
1.71	0.764455	0.58621	0.543471	0.638832	0.73098	0.683242
1.72	0.764455	0.58621	0.543471	0.638832	0.73098	0.683242
1.73	0.764455	0.58621	0.543471	0.638832	0.73098	0.683242
1.74	0.764455	0.58621	0.543471	0.638832	0.73098	0.683242
1.75	0.756557	0.617713	0.57697	0.650756	0.697446	0.650602
1.76	0.756557	0.617713	0.57697	0.650756	0.697446	0.650602
1.77	0.756557	0.617713	0.57697	0.650756	0.697446	0.650602
1.78	0.756557	0.617713	0.57697	0.650756	0.697446	0.650602
1.79	0.756557	0.617713	0.57697	0.650756	0.697446	0.650602
1.8	0.756557	0.617713	0.57697	0.650756	0.697446	0.650602
1.81	0.756557	0.617713	0.57697	0.650756	0.697446	0.650602
1.82	0.756557	0.617713	0.57697	0.650756	0.697446	0.650602
1.83	0.756557	0.617713	0.57697	0.650756	0.697446	0.650602
1.84	0.709624	0.653943	0.585577	0.681578	0.687551	0.614344
1.85	0.709624	0.653943	0.585577	0.681578	0.687551	0.614344
1.86	0.709624	0.653943	0.585577	0.681578	0.687551	0.614344
1.87	0.709624	0.653943	0.585577	0.681578	0.687551	0.614344
1.88	0.709624	0.653943	0.585577	0.681578	0.687551	0.614344
1.89	0.709624	0.653943	0.585577	0.681578	0.687551	0.614344
1.9	0.709624	0.653943	0.585577	0.681578	0.687551	0.614344
1.91	0.709624	0.653943	0.585577	0.681578	0.687551	0.614344
1.92	0.709624	0.653943	0.585577	0.681578	0.687551	0.614344
1.93	0.709624	0.653943	0.585577	0.681578	0.687551	0.614344
1.94	0.709624	0.653943	0.585577	0.681578	0.687551	0.614344
1.95	0.709624	0.653943	0.585577	0.681578	0.687551	0.614344
1.96	0.709624	0.653943	0.585577	0.681578	0.687551	0.614344
1.97	0.709624	0.653943	0.585577	0.681578	0.687551	0.614344
1.98	0.709624	0.653943	0.585577	0.681578	0.687551	0.614344
1.99	0.709624	0.653943	0.585577	0.681578	0.687551	0.614344
2	0.684861	0.663689	0.627269	0.690172	0.707601	0.625457
2.01	0.684861	0.663689	0.627269	0.690172	0.707601	0.625457
2.02	0.684861	0.663689	0.627269	0.690172	0.707601	0.625457
2.03	0.684861	0.663689	0.627269	0.690172	0.707601	0.625457
2.04	0.684861	0.663689	0.627269	0.690172	0.707601	0.625457
2.05	0.684861	0.663689	0.627269	0.690172	0.707601	0.625457
2.06	0.684861	0.663689	0.627269	0.690172	0.707601	0.625457
2.07	0.684861	0.663689	0.627269	0.690172	0.707601	0.625457
2.08	0.684861	0.663689	0.627269	0.690172	0.707601	0.625457
2.09	0.702667	0.622226	0.594271	0.650243	0.723987	0.651098
2.1	0.702667	0.622226	0.594271	0.650243	0.723987	0.651098
2.11	0.702667	0.622226	0.594271	0.650243	0.723987	0.651098
2.12	0.702667	0.622226	0.594271	0.650243	0.723987	0.651098
2.13	0.702667	0.622226	0.594271	0.650243	0.723987	0.651098
2.14	0.702667	0.622226	0.594271	0.650243	0.723987	0.651098
2.15	0.702667	0.622226	0.594271	0.650243	0.723987	0.651098
2.16	0.702667	0.622226	0.594271	0.650243	0.723987	0.651098
2.17	0.702667	0.622226	0.594271	0.650243	0.723987	0.651098
2.18	0.702667	0.622226	0.594271	0.650243	0.723987	0.651098
2.19	0.702667	0.622226	0.594271	0.650243	0.723987	0.651098
2.2	0.702667	0.622226	0.594271	0.650243	0.723987	0.651098
2.21	0.702667	0.622226	0.594271	0.650243	0.723987	0.651098
2.22	0.702667	0.622226	0.594271	0.650243	0.723987	0.651098
2.23	0.702667	0.622226	0.594271	0.650243	0.723987	0.651098
2.24	0.702667	0.622226	0.594271	0.650243	0.723987	0.651098
2.25	0.702667	0.622226	0.594271	0.650243	0.723987	0.651098
2.26	0.702667	0.622226	0.594271	0.650243	0.723987	0.651098
2.27	0.702667	0.622226	0.594271	0.650243	0.723987	0.651098
2.28	0.702667	0.622226	0.594271	0.650243	0.723987	0.651098
2.29	0.702667	0.622226	0.594271	0.650243	0.723987	0.651098
2.3	0.702667	0.622226	0.594271	0.650243	0.723987	0.651098
2.31	0.702667	0.622226	0.594271	0.650243	0.723987	0.651098
2.32	0.702667	0.622226	0.594271	0.650243	0.723987	0.651098
2.33	0.702667	0.622226	0.594271	0.650243	0.723987	0.651098
2.34	0.721583	0.604995	0.561762	0.612874	0.693763	0.653372
2.35	0.721583	0.604995	0.561762	0.612874	0.693763	0.653372
2.36	0.721583	0.604995	0.561762	0.612874	0.693763	0.653372
2.37	0.721583	0.604995	0.561762	0.612874	0.693763	0.653372
2.38	0.721583	0.604995	0.561762	0.612874	0.693763	0.653372
2.39	0.721583	0.604995	0.561762	0.612874	0.693763	0.653372
2.4	0.721583	0.604995	0.561762	0.612874	0.693763	0.653372
2.41	0.721583	0.604995	0.561762	0.612874	0.693763	0.653372
2.42	0.723753	0.604826	0.626463	0.659548	0.773258	0.558799
2.43	0.723753	0.604826	0.626463	0.659548	0.773258	0.558799
2.44	0.723753	0.604826	0.626463	0.659548	0.773258	0.558799
2.45	0.723753	0.604826	0.626463	0.659548	0.773258	0.558799
2.46	0.723753	0.604826	0.626463	0.659548	0.773258	0.558799
2.47	0.723753	0.604826	0.626463	0.659548	0.773258	0.558799
2.48	0.723753	0.604826	0.626463	0.659548	0.773258	0.558799
2.49	0.723753	0.604826	0.626463	0.659548	0.773258	0.558799

## Sheet: GSE70866 (FREIBURG)
Table S3. The AUC of variables according to ROC curve.
Times (years)	GAP	S100A12	S100A8	S100A9	S100A12+GAP
0	0	0	0	0	0
0.01	0	0	0	0	0
0.02	0	0	0	0	0
0.03	0	0	0	0	0
0.04	0	0	0	0	0
0.05	0	0	0	0	0
0.06	0.385246	0.967213	0.967213	0.967213	0.983607
0.07	0.385246	0.967213	0.967213	0.967213	0.983607
0.08	0.385246	0.967213	0.967213	0.967213	0.983607
0.09	0.385246	0.967213	0.967213	0.967213	0.983607
0.1	0.385246	0.967213	0.967213	0.967213	0.983607
0.11	0.385246	0.967213	0.967213	0.967213	0.983607
0.12	0.385246	0.967213	0.967213	0.967213	0.983607
0.13	0.516667	0.9	0.85	0.875	1
0.14	0.516667	0.9	0.85	0.875	1
0.15	0.516667	0.9	0.85	0.875	1
0.16	0.516667	0.9	0.85	0.875	1
0.17	0.655367	0.903955	0.853107	0.587571	0.988701
0.18	0.655367	0.903955	0.853107	0.587571	0.988701
0.19	0.706897	0.922414	0.887931	0.681034	0.948276
0.2	0.706897	0.922414	0.887931	0.681034	0.948276
0.21	0.706897	0.922414	0.887931	0.681034	0.948276
0.22	0.757895	0.950877	0.922807	0.754386	0.835088
0.23	0.745536	0.904762	0.782738	0.633929	0.857143
0.24	0.745536	0.904762	0.782738	0.633929	0.857143
0.25	0.745536	0.904762	0.782738	0.633929	0.857143
0.26	0.745536	0.904762	0.782738	0.633929	0.857143
0.27	0.743056	0.863426	0.658565	0.594907	0.865741
0.28	0.743056	0.863426	0.658565	0.594907	0.865741
0.29	0.743056	0.863426	0.658565	0.594907	0.865741
0.3	0.743056	0.863426	0.658565	0.594907	0.865741
0.31	0.743056	0.863426	0.658565	0.594907	0.865741
0.32	0.743056	0.863426	0.658565	0.594907	0.865741
0.33	0.743056	0.863426	0.658565	0.594907	0.865741
0.34	0.743056	0.863426	0.658565	0.594907	0.865741
0.35	0.743056	0.863426	0.658565	0.594907	0.865741
0.36	0.743056	0.863426	0.658565	0.594907	0.865741
0.37	0.743056	0.863426	0.658565	0.594907	0.865741
0.38	0.743056	0.863426	0.658565	0.594907	0.865741
0.39	0.743056	0.863426	0.658565	0.594907	0.865741
0.4	0.743056	0.863426	0.658565	0.594907	0.865741
0.41	0.743056	0.863426	0.658565	0.594907	0.865741
0.42	0.668269	0.894231	0.706731	0.605769	0.844231
0.43	0.668269	0.894231	0.706731	0.605769	0.844231
0.44	0.668269	0.894231	0.706731	0.605769	0.844231
0.45	0.668269	0.894231	0.706731	0.605769	0.844231
0.46	0.622995	0.846702	0.681818	0.5918	0.869875
0.47	0.622995	0.846702	0.681818	0.5918	0.869875
0.48	0.622995	0.846702	0.681818	0.5918	0.869875
0.49	0.622995	0.846702	0.681818	0.5918	0.869875
0.5	0.622995	0.846702	0.681818	0.5918	0.869875
0.51	0.622995	0.846702	0.681818	0.5918	0.869875
0.52	0.622995	0.846702	0.681818	0.5918	0.869875
0.53	0.622995	0.846702	0.681818	0.5918	0.869875
0.54	0.622995	0.846702	0.681818	0.5918	0.869875
0.55	0.570833	0.821667	0.6325	0.599167	0.888333
0.56	0.570833	0.821667	0.6325	0.599167	0.888333
0.57	0.570833	0.821667	0.6325	0.599167	0.888333
0.58	0.580848	0.795918	0.580063	0.551805	0.89168
0.59	0.580848	0.795918	0.580063	0.551805	0.89168
0.6	0.580848	0.795918	0.580063	0.551805	0.89168
0.61	0.59003	0.80506	0.615327	0.569196	0.888393
0.62	0.598582	0.791489	0.613475	0.592199	0.89078
0.63	0.598582	0.791489	0.613475	0.592199	0.89078
0.64	0.598582	0.791489	0.613475	0.592199	0.89078
0.65	0.598582	0.791489	0.613475	0.592199	0.89078
0.66	0.598582	0.791489	0.613475	0.592199	0.89078
0.67	0.598582	0.791489	0.613475	0.592199	0.89078
0.68	0.598582	0.791489	0.613475	0.592199	0.89078
0.69	0.598582	0.791489	0.613475	0.592199	0.89078
0.7	0.598582	0.791489	0.613475	0.592199	0.89078
0.71	0.598582	0.791489	0.613475	0.592199	0.89078
0.72	0.598582	0.791489	0.613475	0.592199	0.89078
0.73	0.598582	0.791489	0.613475	0.592199	0.89078
0.74	0.598582	0.791489	0.613475	0.592199	0.89078
0.75	0.598582	0.791489	0.613475	0.592199	0.89078
0.76	0.622283	0.8125	0.613451	0.620245	0.866848
0.77	0.622283	0.8125	0.613451	0.620245	0.866848
0.78	0.622283	0.8125	0.613451	0.620245	0.866848
0.79	0.622283	0.8125	0.613451	0.620245	0.866848
0.8	0.622283	0.8125	0.613451	0.620245	0.866848
0.81	0.622283	0.8125	0.613451	0.620245	0.866848
0.82	0.622283	0.8125	0.613451	0.620245	0.866848
0.83	0.622283	0.8125	0.613451	0.620245	0.866848
0.84	0.636364	0.785354	0.57702	0.583965	0.862374
0.85	0.636364	0.785354	0.57702	0.583965	0.862374
0.86	0.636364	0.785354	0.57702	0.583965	0.862374
0.87	0.636364	0.785354	0.57702	0.583965	0.862374
0.88	0.636364	0.785354	0.57702	0.583965	0.862374
0.89	0.636364	0.785354	0.57702	0.583965	0.862374
0.9	0.636364	0.785354	0.57702	0.583965	0.862374
0.91	0.636364	0.785354	0.57702	0.583965	0.862374
0.92	0.636364	0.785354	0.57702	0.583965	0.862374
0.93	0.636364	0.785354	0.57702	0.583965	0.862374
0.94	0.636364	0.785354	0.57702	0.583965	0.862374
0.95	0.636364	0.785354	0.57702	0.583965	0.862374
0.96	0.636364	0.785354	0.57702	0.583965	0.862374
0.97	0.636364	0.785354	0.57702	0.583965	0.862374
0.98	0.636364	0.785354	0.57702	0.583965	0.862374
0.99	0.636364	0.785354	0.57702	0.583965	0.862374
1	0.636364	0.785354	0.57702	0.583965	0.862374
1.01	0.636364	0.785354	0.57702	0.583965	0.862374
1.02	0.636364	0.785354	0.57702	0.583965	0.862374
1.03	0.623623	0.795594	0.555692	0.599143	0.855569
1.04	0.623623	0.795594	0.555692	0.599143	0.855569
1.05	0.623623	0.795594	0.555692	0.599143	0.855569
1.06	0.623623	0.795594	0.555692	0.599143	0.855569
1.07	0.623623	0.795594	0.555692	0.599143	0.855569
1.08	0.623623	0.795594	0.555692	0.599143	0.855569
1.09	0.623623	0.795594	0.555692	0.599143	0.855569
1.1	0.623623	0.795594	0.555692	0.599143	0.855569
1.11	0.623623	0.795594	0.555692	0.599143	0.855569
1.12	0.623623	0.795594	0.555692	0.599143	0.855569
1.13	0.623623	0.795594	0.555692	0.599143	0.855569
1.14	0.623623	0.795594	0.555692	0.599143	0.855569
1.15	0.623623	0.795594	0.555692	0.599143	0.855569
1.16	0.623623	0.795594	0.555692	0.599143	0.855569
1.17	0.623623	0.795594	0.555692	0.599143	0.855569
1.18	0.623623	0.795594	0.555692	0.599143	0.855569
1.19	0.611905	0.804762	0.582143	0.625595	0.84881
1.2	0.611905	0.804762	0.582143	0.625595	0.84881
1.21	0.611905	0.804762	0.582143	0.625595	0.84881
1.22	0.611905	0.804762	0.582143	0.625595	0.84881
1.23	0.611905	0.804762	0.582143	0.625595	0.84881
1.24	0.611905	0.804762	0.582143	0.625595	0.84881
1.25	0.611905	0.804762	0.582143	0.625595	0.84881
1.26	0.611905	0.804762	0.582143	0.625595	0.84881
1.27	0.611905	0.804762	0.582143	0.625595	0.84881
1.28	0.611905	0.804762	0.582143	0.625595	0.84881
1.29	0.611905	0.804762	0.582143	0.625595	0.84881
1.3	0.611905	0.804762	0.582143	0.625595	0.84881
1.31	0.611905	0.804762	0.582143	0.625595	0.84881
1.32	0.611905	0.804762	0.582143	0.625595	0.84881
1.33	0.611905	0.804762	0.582143	0.625595	0.84881
1.34	0.619628	0.811847	0.601626	0.601045	0.842044
1.35	0.619628	0.811847	0.601626	0.601045	0.842044
1.36	0.619628	0.811847	0.601626	0.601045	0.842044
1.37	0.619628	0.811847	0.601626	0.601045	0.842044
1.38	0.619628	0.811847	0.601626	0.601045	0.842044
1.39	0.619628	0.811847	0.601626	0.601045	0.842044
1.4	0.619628	0.811847	0.601626	0.601045	0.842044
1.41	0.619628	0.811847	0.601626	0.601045	0.842044
1.42	0.619628	0.811847	0.601626	0.601045	0.842044
1.43	0.619628	0.811847	0.601626	0.601045	0.842044
1.44	0.619628	0.811847	0.601626	0.601045	0.842044
1.45	0.619628	0.811847	0.601626	0.601045	0.842044
1.46	0.619628	0.811847	0.601626	0.601045	0.842044
1.47	0.609055	0.770615	0.565039	0.563306	0.862401
1.48	0.609055	0.770615	0.565039	0.563306	0.862401
1.49	0.609055	0.770615	0.565039	0.563306	0.862401
1.5	0.618106	0.799498	0.596002	0.594362	0.820577
1.51	0.618106	0.799498	0.596002	0.594362	0.820577
1.52	0.618106	0.799498	0.596002	0.594362	0.820577
1.53	0.6415	0.796866	0.621699	0.602622	0.814119
1.54	0.6415	0.796866	0.621699	0.602622	0.814119
1.55	0.650308	0.79615	0.616114	0.600605	0.807415
1.56	0.650308	0.79615	0.616114	0.600605	0.807415
1.57	0.650308	0.79615	0.616114	0.600605	0.807415
1.58	0.619558	0.775806	0.629606	0.592997	0.825747
1.59	0.619558	0.775806	0.629606	0.592997	0.825747
1.6	0.619558	0.775806	0.629606	0.592997	0.825747
1.61	0.619558	0.775806	0.629606	0.592997	0.825747
1.62	0.619558	0.775806	0.629606	0.592997	0.825747
1.63	0.619558	0.775806	0.629606	0.592997	0.825747
1.64	0.619558	0.775806	0.629606	0.592997	0.825747
1.65	0.642331	0.800949	0.640288	0.583552	0.791937
1.66	0.642331	0.800949	0.640288	0.583552	0.791937
1.67	0.642331	0.800949	0.640288	0.583552	0.791937
1.68	0.642331	0.800949	0.640288	0.583552	0.791937
1.69	0.642331	0.800949	0.640288	0.583552	0.791937
1.7	0.632827	0.782947	0.648117	0.594049	0.804732
1.71	0.632827	0.782947	0.648117	0.594049	0.804732
1.72	0.632827	0.782947	0.648117	0.594049	0.804732
1.73	0.632827	0.782947	0.648117	0.594049	0.804732
1.74	0.632827	0.782947	0.648117	0.594049	0.804732
1.75	0.632827	0.782947	0.648117	0.594049	0.804732
1.76	0.632827	0.782947	0.648117	0.594049	0.804732
1.77	0.632827	0.782947	0.648117	0.594049	0.804732
1.78	0.632827	0.782947	0.648117	0.594049	0.804732
1.79	0.632827	0.782947	0.648117	0.594049	0.804732
1.8	0.632827	0.782947	0.648117	0.594049	0.804732
1.81	0.632827	0.782947	0.648117	0.594049	0.804732
1.82	0.632827	0.782947	0.648117	0.594049	0.804732
1.83	0.632827	0.782947	0.648117	0.594049	0.804732
1.84	0.632827	0.782947	0.648117	0.594049	0.804732
1.85	0.632827	0.782947	0.648117	0.594049	0.804732
1.86	0.632827	0.782947	0.648117	0.594049	0.804732
1.87	0.632827	0.782947	0.648117	0.594049	0.804732
1.88	0.632827	0.782947	0.648117	0.594049	0.804732
1.89	0.632827	0.782947	0.648117	0.594049	0.804732
1.9	0.632827	0.782947	0.648117	0.594049	0.804732
1.91	0.632827	0.782947	0.648117	0.594049	0.804732
1.92	0.632827	0.782947	0.648117	0.594049	0.804732
1.93	0.632827	0.782947	0.648117	0.594049	0.804732
1.94	0.632827	0.782947	0.648117	0.594049	0.804732
1.95	0.632827	0.782947	0.648117	0.594049	0.804732
1.96	0.632827	0.782947	0.648117	0.594049	0.804732
1.97	0.641652	0.765417	0.621212	0.565184	0.826767
1.98	0.641652	0.765417	0.621212	0.565184	0.826767
1.99	0.641652	0.765417	0.621212	0.565184	0.826767
2	0.641652	0.765417	0.621212	0.565184	0.826767
2.01	0.641652	0.765417	0.621212	0.565184	0.826767
2.02	0.641652	0.765417	0.621212	0.565184	0.826767
2.03	0.641652	0.765417	0.621212	0.565184	0.826767
2.04	0.641652	0.765417	0.621212	0.565184	0.826767
2.05	0.641652	0.765417	0.621212	0.565184	0.826767
2.06	0.641652	0.765417	0.621212	0.565184	0.826767
2.07	0.641652	0.765417	0.621212	0.565184	0.826767
2.08	0.641652	0.765417	0.621212	0.565184	0.826767
2.09	0.641652	0.765417	0.621212	0.565184	0.826767
2.1	0.641652	0.765417	0.621212	0.565184	0.826767
2.11	0.641652	0.765417	0.621212	0.565184	0.826767
2.12	0.641652	0.765417	0.621212	0.565184	0.826767
2.13	0.641652	0.765417	0.621212	0.565184	0.826767
2.14	0.641652	0.765417	0.621212	0.565184	0.826767
2.15	0.641652	0.765417	0.621212	0.565184	0.826767
2.16	0.641652	0.765417	0.621212	0.565184	0.826767
2.17	0.641652	0.765417	0.621212	0.565184	0.826767
2.18	0.641652	0.765417	0.621212	0.565184	0.826767
2.19	0.641652	0.765417	0.621212	0.565184	0.826767
2.2	0.641652	0.765417	0.621212	0.565184	0.826767
2.21	0.641652	0.765417	0.621212	0.565184	0.826767
2.22	0.641652	0.765417	0.621212	0.565184	0.826767
2.23	0.650837	0.773667	0.604394	0.548398	0.810605
2.24	0.650837	0.773667	0.604394	0.548398	0.810605
2.25	0.650837	0.773667	0.604394	0.548398	0.810605
2.26	0.680659	0.776169	0.583179	0.517692	0.793914
2.27	0.680659	0.776169	0.583179	0.517692	0.793914
2.28	0.680659	0.776169	0.583179	0.517692	0.793914
2.29	0.680659	0.776169	0.583179	0.517692	0.793914
2.3	0.680659	0.776169	0.583179	0.517692	0.793914
2.31	0.680659	0.776169	0.583179	0.517692	0.793914
2.32	0.680659	0.776169	0.583179	0.517692	0.793914
2.33	0.680659	0.776169	0.583179	0.517692	0.793914
2.34	0.680659	0.776169	0.583179	0.517692	0.793914
2.35	0.680659	0.776169	0.583179	0.517692	0.793914
2.36	0.680659	0.776169	0.583179	0.517692	0.793914
2.37	0.680659	0.776169	0.583179	0.517692	0.793914
2.38	0.680659	0.776169	0.583179	0.517692	0.793914
2.39	0.680659	0.776169	0.583179	0.517692	0.793914
2.4	0.680659	0.776169	0.583179	0.517692	0.793914
2.41	0.680659	0.776169	0.583179	0.517692	0.793914
2.42	0.680659	0.776169	0.583179	0.517692	0.793914
2.43	0.680659	0.776169	0.583179	0.517692	0.793914
2.44	0.680659	0.776169	0.583179	0.517692	0.793914
2.45	0.646646	0.787405	0.600505	0.51706	0.807435
2.46	0.646646	0.787405	0.600505	0.51706	0.807435
2.47	0.646646	0.787405	0.600505	0.51706	0.807435
2.48	0.69664	0.77962	0.596911	0.539399	0.79746
2.49	0.69664	0.77962	0.596911	0.539399	0.79746
2.5	0.69664	0.77962	0.596911	0.539399	0.79746
2.51	0.69664	0.77962	0.596911	0.539399	0.79746
2.52	0.69664	0.77962	0.596911	0.539399	0.79746
2.53	0.69664	0.77962	0.596911	0.539399	0.79746
2.54	0.69664	0.77962	0.596911	0.539399	0.79746
2.55	0.69664	0.77962	0.596911	0.539399	0.79746
2.56	0.739684	0.791884	0.605148	0.561209	0.773786
2.57	0.739684	0.791884	0.605148	0.561209	0.773786
2.58	0.739684	0.791884	0.605148	0.561209	0.773786
2.59	0.739684	0.791884	0.605148	0.561209	0.773786
2.6	0.739684	0.791884	0.605148	0.561209	0.773786
2.61	0.739684	0.791884	0.605148	0.561209	0.773786
2.62	0.739684	0.791884	0.605148	0.561209	0.773786
2.63	0.739684	0.791884	0.605148	0.561209	0.773786
2.64	0.739684	0.791884	0.605148	0.561209	0.773786
2.65	0.739684	0.791884	0.605148	0.561209	0.773786
2.66	0.739684	0.791884	0.605148	0.561209	0.773786
2.67	0.739684	0.791884	0.605148	0.561209	0.773786
2.68	0.754719	0.803593	0.58968	0.5674	0.751103
2.69	0.754719	0.803593	0.58968	0.5674	0.751103
2.7	0.715354	0.785529	0.622294	0.588039	0.823624
2.71	0.715354	0.785529	0.622294	0.588039	0.823624
2.72	0.715354	0.785529	0.622294	0.588039	0.823624
2.73	0.715354	0.785529	0.622294	0.588039	0.823624
2.74	0.715354	0.785529	0.622294	0.588039	0.823624
2.75	0.715354	0.785529	0.622294	0.588039	0.823624
2.76	0.715354	0.785529	0.622294	0.588039	0.823624
2.77	0.715354	0.785529	0.622294	0.588039	0.823624
2.78	0.715354	0.785529	0.622294	0.588039	0.823624
2.79	0.715354	0.785529	0.622294	0.588039	0.823624
2.8	0.715354	0.785529	0.622294	0.588039	0.823624
2.81	0.715354	0.785529	0.622294	0.588039	0.823624
2.82	0.715354	0.785529	0.622294	0.588039	0.823624
2.83	0.715354	0.785529	0.622294	0.588039	0.823624
2.84	0.715354	0.785529	0.622294	0.588039	0.823624
2.85	0.715354	0.785529	0.622294	0.588039	0.823624
2.86	0.715354	0.785529	0.622294	0.588039	0.823624
2.87	0.715354	0.785529	0.622294	0.588039	0.823624
2.88	0.715354	0.785529	0.622294	0.588039	0.823624
2.89	0.710781	0.761809	0.603483	0.565619	0.829247
2.9	0.689277	0.731651	0.602067	0.588994	0.913288
2.91	0.689277	0.731651	0.602067	0.588994	0.913288
2.92	0.689277	0.731651	0.602067	0.588994	0.913288
2.93	0.689277	0.731651	0.602067	0.588994	0.913288
2.94	0.689277	0.731651	0.602067	0.588994	0.913288
2.95	0.689277	0.731651	0.602067	0.588994	0.913288
2.96	0.689277	0.731651	0.602067	0.588994	0.913288
2.97	0.70825	0.732125	0.585174	0.571514	0.888645
2.98	0.70825	0.732125	0.585174	0.571514	0.888645
2.99	0.70825	0.732125	0.585174	0.571514	0.888645
3	0.70825	0.732125	0.585174	0.571514	0.888645
3.01	0.70825	0.732125	0.585174	0.571514	0.888645
3.02	0.70825	0.732125	0.585174	0.571514	0.888645
3.03	0.70825	0.732125	0.585174	0.571514	0.888645
3.04	0.70825	0.732125	0.585174	0.571514	0.888645
3.05	0.70825	0.732125	0.585174	0.571514	0.888645
3.06	0.70825	0.732125	0.585174	0.571514	0.888645
3.07	0.70825	0.732125	0.585174	0.571514	0.888645
3.08	0.70825	0.732125	0.585174	0.571514	0.888645
3.09	0.70825	0.732125	0.585174	0.571514	0.888645
3.1	0.70825	0.732125	0.585174	0.571514	0.888645
3.11	0.70825	0.732125	0.585174	0.571514	0.888645
3.12	0.70825	0.732125	0.585174	0.571514	0.888645
3.13	0.705717	0.762034	0.598604	0.576885	0.857085
3.14	0.705717	0.762034	0.598604	0.576885	0.857085
3.15	0.705717	0.762034	0.598604	0.576885	0.857085
3.16	0.705717	0.762034	0.598604	0.576885	0.857085
3.17	0.705717	0.762034	0.598604	0.576885	0.857085
3.18	0.705717	0.762034	0.598604	0.576885	0.857085
3.19	0.705717	0.762034	0.598604	0.576885	0.857085
3.2	0.705717	0.762034	0.598604	0.576885	0.857085
3.21	0.705717	0.762034	0.598604	0.576885	0.857085
3.22	0.705717	0.762034	0.598604	0.576885	0.857085
3.23	0.751577	0.7944	0.584819	0.559671	0.822689
3.24	0.751577	0.7944	0.584819	0.559671	0.822689
3.25	0.751577	0.7944	0.584819	0.559671	0.822689
3.26	0.751577	0.7944	0.584819	0.559671	0.822689
3.27	0.751577	0.7944	0.584819	0.559671	0.822689
3.28	0.751577	0.7944	0.584819	0.559671	0.822689
3.29	0.751577	0.7944	0.584819	0.559671	0.822689
3.3	0.751577	0.7944	0.584819	0.559671	0.822689
3.31	0.751577	0.7944	0.584819	0.559671	0.822689
3.32	0.751577	0.7944	0.584819	0.559671	0.822689
3.33	0.751577	0.7944	0.584819	0.559671	0.822689
3.34	0.751577	0.7944	0.584819	0.559671	0.822689
3.35	0.751577	0.7944	0.584819	0.559671	0.822689
3.36	0.751577	0.7944	0.584819	0.559671	0.822689
3.37	0.751577	0.7944	0.584819	0.559671	0.822689
3.38	0.751577	0.7944	0.584819	0.559671	0.822689
3.39	0.751577	0.7944	0.584819	0.559671	0.822689
3.4	0.751577	0.7944	0.584819	0.559671	0.822689
3.41	0.751577	0.7944	0.584819	0.559671	0.822689
3.42	0.751577	0.7944	0.584819	0.559671	0.822689
3.43	0.751577	0.7944	0.584819	0.559671	0.822689
3.44	0.751577	0.7944	0.584819	0.559671	0.822689
3.45	0.751577	0.7944	0.584819	0.559671	0.822689
3.46	0.751577	0.7944	0.584819	0.559671	0.822689
3.47	0.751577	0.7944	0.584819	0.559671	0.822689
3.48	0.751577	0.7944	0.584819	0.559671	0.822689
3.49	0.753042	0.763658	0.57742	0.562639	0.821874
3.5	0.753042	0.763658	0.57742	0.562639	0.821874
3.51	0.753042	0.763658	0.57742	0.562639	0.821874
3.52	0.753042	0.763658	0.57742	0.562639	0.821874
3.53	0.753042	0.763658	0.57742	0.562639	0.821874
3.54	0.753042	0.763658	0.57742	0.562639	0.821874
3.55	0.753042	0.763658	0.57742	0.562639	0.821874
3.56	0.753042	0.763658	0.57742	0.562639	0.821874
3.57	0.753042	0.763658	0.57742	0.562639	0.821874
3.58	0.753042	0.763658	0.57742	0.562639	0.821874
3.59	0.753042	0.763658	0.57742	0.562639	0.821874
3.6	0.753042	0.763658	0.57742	0.562639	0.821874
3.61	0.753042	0.763658	0.57742	0.562639	0.821874
3.62	0.753042	0.763658	0.57742	0.562639	0.821874
3.63	0.753042	0.763658	0.57742	0.562639	0.821874
3.64	0.753042	0.763658	0.57742	0.562639	0.821874
3.65	0.753042	0.763658	0.57742	0.562639	0.821874
3.66	0.753042	0.763658	0.57742	0.562639	0.821874
3.67	0.753042	0.763658	0.57742	0.562639	0.821874
3.68	0.753042	0.763658	0.57742	0.562639	0.821874
3.69	0.753042	0.763658	0.57742	0.562639	0.821874
3.7	0.753042	0.763658	0.57742	0.562639	0.821874
3.71	0.753042	0.763658	0.57742	0.562639	0.821874
3.72	0.753042	0.763658	0.57742	0.562639	0.821874
3.73	0.753042	0.763658	0.57742	0.562639	0.821874
3.74	0.753042	0.763658	0.57742	0.562639	0.821874
3.75	0.753042	0.763658	0.57742	0.562639	0.821874
3.76	0.753042	0.763658	0.57742	0.562639	0.821874
3.77	0.753042	0.763658	0.57742	0.562639	0.821874
3.78	0.753042	0.763658	0.57742	0.562639	0.821874
3.79	0.753042	0.763658	0.57742	0.562639	0.821874
3.8	0.753042	0.763658	0.57742	0.562639	0.821874
3.81	0.753042	0.763658	0.57742	0.562639	0.821874
3.82	0.753042	0.763658	0.57742	0.562639	0.821874
3.83	0.753042	0.763658	0.57742	0.562639	0.821874
3.84	0.753042	0.763658	0.57742	0.562639	0.821874
3.85	0.73398	0.772396	0.599007	0.589041	0.809886
3.86	0.73398	0.772396	0.599007	0.589041	0.809886
3.87	0.73398	0.772396	0.599007	0.589041	0.809886
3.88	0.73398	0.772396	0.599007	0.589041	0.809886
3.89	0.73398	0.772396	0.599007	0.589041	0.809886
3.9	0.73398	0.772396	0.599007	0.589041	0.809886
3.91	0.73398	0.772396	0.599007	0.589041	0.809886
3.92	0.73398	0.772396	0.599007	0.589041	0.809886
3.93	0.73398	0.772396	0.599007	0.589041	0.809886
3.94	0.73398	0.772396	0.599007	0.589041	0.809886
3.95	0.73398	0.772396	0.599007	0.589041	0.809886
3.96	0.73398	0.772396	0.599007	0.589041	0.809886
3.97	0.73398	0.772396	0.599007	0.589041	0.809886
3.98	0.73398	0.772396	0.599007	0.589041	0.809886
3.99	0.73398	0.772396	0.599007	0.589041	0.809886
4	0.73398	0.772396	0.599007	0.589041	0.809886
4.01	0.73398	0.772396	0.599007	0.589041	0.809886
4.02	0.73398	0.772396	0.599007	0.589041	0.809886
4.03	0.73398	0.772396	0.599007	0.589041	0.809886
4.04	0.73398	0.772396	0.599007	0.589041	0.809886
4.05	0.692228	0.792015	0.642113	0.548343	0.795115
4.06	0.692228	0.792015	0.642113	0.548343	0.795115
4.07	0.692228	0.792015	0.642113	0.548343	0.795115
4.08	0.692228	0.792015	0.642113	0.548343	0.795115
4.09	0.692228	0.792015	0.642113	0.548343	0.795115
4.1	0.692228	0.792015	0.642113	0.548343	0.795115
4.11	0.692228	0.792015	0.642113	0.548343	0.795115
4.12	0.692228	0.792015	0.642113	0.548343	0.795115
4.13	0.692228	0.792015	0.642113	0.548343	0.795115
4.14	0.692228	0.792015	0.642113	0.548343	0.795115
4.15	0.692228	0.792015	0.642113	0.548343	0.795115
4.16	0.692228	0.792015	0.642113	0.548343	0.795115
4.17	0.692228	0.792015	0.642113	0.548343	0.795115
4.18	0.692228	0.792015	0.642113	0.548343	0.795115
4.19	0.692228	0.792015	0.642113	0.548343	0.795115
4.2	0.692228	0.792015	0.642113	0.548343	0.795115
4.21	0.692228	0.792015	0.642113	0.548343	0.795115
4.22	0.692228	0.792015	0.642113	0.548343	0.795115
4.23	0.692228	0.792015	0.642113	0.548343	0.795115
4.24	0.692228	0.792015	0.642113	0.548343	0.795115
4.25	0.692228	0.792015	0.642113	0.548343	0.795115
4.26	0.692228	0.792015	0.642113	0.548343	0.795115
4.27	0.692228	0.792015	0.642113	0.548343	0.795115
4.28	0.692228	0.792015	0.642113	0.548343	0.795115
4.29	0.692228	0.792015	0.642113	0.548343	0.795115
4.3	0.692228	0.792015	0.642113	0.548343	0.795115
4.31	0.692228	0.792015	0.642113	0.548343	0.795115
4.32	0.692228	0.792015	0.642113	0.548343	0.795115
4.33	0.692228	0.792015	0.642113	0.548343	0.795115
4.34	0.692228	0.792015	0.642113	0.548343	0.795115
4.35	0.692228	0.792015	0.642113	0.548343	0.795115
4.36	0.692228	0.792015	0.642113	0.548343	0.795115
4.37	0.692228	0.792015	0.642113	0.548343	0.795115
4.38	0.692228	0.792015	0.642113	0.548343	0.795115
4.39	0.692228	0.792015	0.642113	0.548343	0.795115
4.4	0.692228	0.792015	0.642113	0.548343	0.795115
4.41	0.692228	0.792015	0.642113	0.548343	0.795115
4.42	0.692228	0.792015	0.642113	0.548343	0.795115
4.43	0.692228	0.792015	0.642113	0.548343	0.795115
4.44	0.692228	0.792015	0.642113	0.548343	0.795115
4.45	0.692228	0.792015	0.642113	0.548343	0.795115
4.46	0.692228	0.792015	0.642113	0.548343	0.795115
4.47	0.692228	0.792015	0.642113	0.548343	0.795115
4.48	0.692228	0.792015	0.642113	0.548343	0.795115
4.49	0.692228	0.792015	0.642113	0.548343	0.795115
4.5	0.692228	0.792015	0.642113	0.548343	0.795115
4.51	0.692228	0.792015	0.642113	0.548343	0.795115
4.52	0.692228	0.792015	0.642113	0.548343	0.795115
4.53	0.692228	0.792015	0.642113	0.548343	0.795115
4.54	0.692228	0.792015	0.642113	0.548343	0.795115
4.55	0.692228	0.792015	0.642113	0.548343	0.795115
4.56	0.692228	0.792015	0.642113	0.548343	0.795115
4.57	0.692228	0.792015	0.642113	0.548343	0.795115
4.58	0.692228	0.792015	0.642113	0.548343	0.795115
4.59	0.692228	0.792015	0.642113	0.548343	0.795115
4.6	0.692228	0.792015	0.642113	0.548343	0.795115
4.61	0.692228	0.792015	0.642113	0.548343	0.795115
4.62	0.692228	0.792015	0.642113	0.548343	0.795115
4.63	0.692228	0.792015	0.642113	0.548343	0.795115
4.64	0.692228	0.792015	0.642113	0.548343	0.795115
4.65	0.692228	0.792015	0.642113	0.548343	0.795115
4.66	0.692228	0.792015	0.642113	0.548343	0.795115
4.67	0.692228	0.792015	0.642113	0.548343	0.795115
4.68	0.692228	0.792015	0.642113	0.548343	0.795115
4.69	0.692228	0.792015	0.642113	0.548343	0.795115
4.7	0.692228	0.792015	0.642113	0.548343	0.795115
4.71	0.692228	0.792015	0.642113	0.548343	0.795115
4.72	0.692228	0.792015	0.642113	0.548343	0.795115
4.73	0.692228	0.792015	0.642113	0.548343	0.795115
4.74	0.692228	0.792015	0.642113	0.548343	0.795115
4.75	0.692228	0.792015	0.642113	0.548343	0.795115
4.76	0.692228	0.792015	0.642113	0.548343	0.795115
4.77	0.692228	0.792015	0.642113	0.548343	0.795115
4.78	0.692228	0.792015	0.642113	0.548343	0.795115
4.79	0.692228	0.792015	0.642113	0.548343	0.795115
4.8	0.692228	0.792015	0.642113	0.548343	0.795115
4.81	0.692228	0.792015	0.642113	0.548343	0.795115
4.82	0.692228	0.792015	0.642113	0.548343	0.795115
4.83	0.692228	0.792015	0.642113	0.548343	0.795115
4.84	0.692228	0.792015	0.642113	0.548343	0.795115
4.85	0.663681	0.850663	0.673416	0.530773	0.762616
4.86	0.663681	0.850663	0.673416	0.530773	0.762616
4.87	0.663681	0.850663	0.673416	0.530773	0.762616
4.88	0.663681	0.850663	0.673416	0.530773	0.762616
4.89	0.663681	0.850663	0.673416	0.530773	0.762616
4.9	0.663681	0.850663	0.673416	0.530773	0.762616
4.91	0.663681	0.850663	0.673416	0.530773	0.762616
4.92	0.663681	0.850663	0.673416	0.530773	0.762616
4.93	0.663681	0.850663	0.673416	0.530773	0.762616
4.94	0.663681	0.850663	0.673416	0.530773	0.762616
4.95	0.663681	0.850663	0.673416	0.530773	0.762616
4.96	0.663681	0.850663	0.673416	0.530773	0.762616
4.97	0.663681	0.850663	0.673416	0.530773	0.762616
4.98	0.663681	0.850663	0.673416	0.530773	0.762616
4.99	0.663681	0.850663	0.673416	0.530773	0.762616
5	0.663681	0.850663	0.673416	0.530773	0.762616

## Sheet: GSE70866 (SIENA)
Table S3. The AUC of variables according to ROC curve.
Times (years)	GAP	S100A12	S100A8	S100A9	S100A12+GAP
0	0.0102041	0	0	0	0
0.01	0.0102041	0	0	0	0
0.02	0.0102041	0	0	0	0
0.03	0.0102041	0	0	0	0
0.04	0.0102041	0	0	0	0
0.05	0.0102041	0	0	0	0
0.06	0.0102041	0	0	0	0
0.07	0.0102041	0	0	0	0
0.08	0.0102041	0	0	0	0
0.09	0.0102041	0	0	0	0
0.1	0.0102041	0	0	0	0
0.11	0.0102041	0	0	0	0
0.12	0.979592	1	0.979592	1	0.816327
0.13	0.979592	1	0.979592	1	0.816327
0.14	0.979592	1	0.979592	1	0.816327
0.15	0.979592	1	0.979592	1	0.816327
0.16	0.979592	1	0.979592	1	0.816327
0.17	0.979592	1	0.979592	1	0.816327
0.18	0.979592	1	0.979592	1	0.816327
0.19	0.979592	1	0.979592	1	0.816327
0.2	0.979592	1	0.979592	1	0.816327
0.21	0.979592	1	0.979592	1	0.816327
0.22	0.932292	0.927083	0.625	0.572917	0.864583
0.23	0.932292	0.927083	0.625	0.572917	0.864583
0.24	0.932292	0.927083	0.625	0.572917	0.864583
0.25	0.64539	0.843972	0.468085	0.48227	0.921986
0.26	0.64539	0.843972	0.468085	0.48227	0.921986
0.27	0.64539	0.843972	0.468085	0.48227	0.921986
0.28	0.64539	0.843972	0.468085	0.48227	0.921986
0.29	0.64539	0.843972	0.468085	0.48227	0.921986
0.3	0.64539	0.843972	0.468085	0.48227	0.921986
0.31	0.709239	0.782609	0.483696	0.440217	0.918478
0.32	0.709239	0.782609	0.483696	0.440217	0.918478
0.33	0.709239	0.782609	0.483696	0.440217	0.918478
0.34	0.709239	0.782609	0.483696	0.440217	0.918478
0.35	0.709239	0.782609	0.483696	0.440217	0.918478
0.36	0.577778	0.817778	0.573333	0.551111	0.915556
0.37	0.577778	0.817778	0.573333	0.551111	0.915556
0.38	0.577778	0.817778	0.573333	0.551111	0.915556
0.39	0.609848	0.825758	0.625	0.568182	0.890152
0.4	0.656146	0.780731	0.534884	0.508306	0.890365
0.41	0.656146	0.780731	0.534884	0.508306	0.890365
0.42	0.656146	0.780731	0.534884	0.508306	0.890365
0.43	0.656146	0.780731	0.534884	0.508306	0.890365
0.44	0.656146	0.780731	0.534884	0.508306	0.890365
0.45	0.656146	0.780731	0.534884	0.508306	0.890365
0.46	0.656146	0.780731	0.534884	0.508306	0.890365
0.47	0.656146	0.780731	0.534884	0.508306	0.890365
0.48	0.656146	0.780731	0.534884	0.508306	0.890365
0.49	0.656146	0.780731	0.534884	0.508306	0.890365
0.5	0.656146	0.780731	0.534884	0.508306	0.890365
0.51	0.656146	0.780731	0.534884	0.508306	0.890365
0.52	0.656146	0.780731	0.534884	0.508306	0.890365
0.53	0.656146	0.780731	0.534884	0.508306	0.890365
0.54	0.693452	0.779762	0.574405	0.550595	0.866071
0.55	0.693452	0.779762	0.574405	0.550595	0.866071
0.56	0.693452	0.779762	0.574405	0.550595	0.866071
0.57	0.693452	0.779762	0.574405	0.550595	0.866071
0.58	0.693452	0.779762	0.574405	0.550595	0.866071
0.59	0.693452	0.779762	0.574405	0.550595	0.866071
0.6	0.693452	0.779762	0.574405	0.550595	0.866071
0.61	0.693452	0.779762	0.574405	0.550595	0.866071
0.62	0.693452	0.779762	0.574405	0.550595	0.866071
0.63	0.693452	0.779762	0.574405	0.550595	0.866071
0.64	0.693452	0.779762	0.574405	0.550595	0.866071
0.65	0.693452	0.779762	0.574405	0.550595	0.866071
0.66	0.693452	0.779762	0.574405	0.550595	0.866071
0.67	0.663957	0.777778	0.601626	0.601626	0.883469
0.68	0.663957	0.777778	0.601626	0.601626	0.883469
0.69	0.663957	0.777778	0.601626	0.601626	0.883469
0.7	0.663957	0.777778	0.601626	0.601626	0.883469
0.71	0.663957	0.777778	0.601626	0.601626	0.883469
0.72	0.663957	0.777778	0.601626	0.601626	0.883469
0.73	0.663957	0.777778	0.601626	0.601626	0.883469
0.74	0.663957	0.777778	0.601626	0.601626	0.883469
0.75	0.64	0.74	0.5925	0.575	0.905
0.76	0.620047	0.776224	0.634033	0.615385	0.871795
0.77	0.620047	0.776224	0.634033	0.615385	0.871795
0.78	0.580044	0.800439	0.640351	0.596491	0.857456
0.79	0.580044	0.800439	0.640351	0.596491	0.857456
0.8	0.580044	0.800439	0.640351	0.596491	0.857456
0.81	0.587318	0.808732	0.642412	0.629938	0.860707
0.82	0.587318	0.808732	0.642412	0.629938	0.860707
0.83	0.587318	0.808732	0.642412	0.629938	0.860707
0.84	0.587318	0.808732	0.642412	0.629938	0.860707
0.85	0.587318	0.808732	0.642412	0.629938	0.860707
0.86	0.587318	0.808732	0.642412	0.629938	0.860707
0.87	0.587318	0.808732	0.642412	0.629938	0.860707
0.88	0.62996	0.825397	0.593254	0.587302	0.811508
0.89	0.62996	0.825397	0.593254	0.587302	0.811508
0.9	0.62996	0.825397	0.593254	0.587302	0.811508
0.91	0.62996	0.825397	0.593254	0.587302	0.811508
0.92	0.62996	0.825397	0.593254	0.587302	0.811508
0.93	0.62996	0.825397	0.593254	0.587302	0.811508
0.94	0.62996	0.825397	0.593254	0.587302	0.811508
0.95	0.62996	0.825397	0.593254	0.587302	0.811508
0.96	0.62996	0.825397	0.593254	0.587302	0.811508
0.97	0.62996	0.825397	0.593254	0.587302	0.811508
0.98	0.62996	0.825397	0.593254	0.587302	0.811508
0.99	0.62996	0.825397	0.593254	0.587302	0.811508
1	0.62996	0.825397	0.593254	0.587302	0.811508
1.01	0.62996	0.825397	0.593254	0.587302	0.811508
1.02	0.659048	0.771429	0.554286	0.6	0.822857
1.03	0.659048	0.771429	0.554286	0.6	0.822857
1.04	0.686581	0.748162	0.523897	0.591912	0.810662
1.05	0.686581	0.748162	0.523897	0.591912	0.810662
1.06	0.686581	0.748162	0.523897	0.591912	0.810662
1.07	0.712924	0.781079	0.562855	0.629878	0.756032
1.08	0.712924	0.781079	0.562855	0.629878	0.756032
1.09	0.712924	0.781079	0.562855	0.629878	0.756032
1.1	0.716882	0.731622	0.51921	0.596818	0.798848
1.11	0.716882	0.731622	0.51921	0.596818	0.798848
1.12	0.716882	0.731622	0.51921	0.596818	0.798848
1.13	0.716882	0.731622	0.51921	0.596818	0.798848
1.14	0.716882	0.731622	0.51921	0.596818	0.798848
1.15	0.716882	0.731622	0.51921	0.596818	0.798848
1.16	0.716882	0.731622	0.51921	0.596818	0.798848
1.17	0.685879	0.683648	0.559946	0.575877	0.845749
1.18	0.685879	0.683648	0.559946	0.575877	0.845749
1.19	0.685879	0.683648	0.559946	0.575877	0.845749
1.2	0.685879	0.683648	0.559946	0.575877	0.845749
1.21	0.685879	0.683648	0.559946	0.575877	0.845749
1.22	0.685879	0.683648	0.559946	0.575877	0.845749
1.23	0.685879	0.683648	0.559946	0.575877	0.845749
1.24	0.685879	0.683648	0.559946	0.575877	0.845749
1.25	0.685879	0.683648	0.559946	0.575877	0.845749
1.26	0.685879	0.683648	0.559946	0.575877	0.845749
1.27	0.685879	0.683648	0.559946	0.575877	0.845749
1.28	0.685879	0.683648	0.559946	0.575877	0.845749
1.29	0.685879	0.683648	0.559946	0.575877	0.845749
1.3	0.732496	0.712947	0.528372	0.566562	0.772741
1.31	0.732496	0.712947	0.528372	0.566562	0.772741
1.32	0.732496	0.712947	0.528372	0.566562	0.772741
1.33	0.732496	0.712947	0.528372	0.566562	0.772741
1.34	0.732496	0.712947	0.528372	0.566562	0.772741
1.35	0.732496	0.712947	0.528372	0.566562	0.772741
1.36	0.754082	0.698953	0.525918	0.570852	0.745121
1.37	0.754082	0.698953	0.525918	0.570852	0.745121
1.38	0.754082	0.698953	0.525918	0.570852	0.745121
1.39	0.754082	0.698953	0.525918	0.570852	0.745121
1.4	0.754082	0.698953	0.525918	0.570852	0.745121
1.41	0.754082	0.698953	0.525918	0.570852	0.745121
1.42	0.754082	0.698953	0.525918	0.570852	0.745121
1.43	0.754082	0.698953	0.525918	0.570852	0.745121
1.44	0.754082	0.698953	0.525918	0.570852	0.745121
1.45	0.754082	0.698953	0.525918	0.570852	0.745121
1.46	0.754082	0.698953	0.525918	0.570852	0.745121
1.47	0.754082	0.698953	0.525918	0.570852	0.745121
1.48	0.744602	0.691282	0.505661	0.527041	0.760867
1.49	0.744602	0.691282	0.505661	0.527041	0.760867
1.5	0.744602	0.691282	0.505661	0.527041	0.760867
1.51	0.744602	0.691282	0.505661	0.527041	0.760867
1.52	0.744602	0.691282	0.505661	0.527041	0.760867
1.53	0.73294	0.695346	0.49518	0.520438	0.760393
1.54	0.73294	0.695346	0.49518	0.520438	0.760393
1.55	0.73294	0.695346	0.49518	0.520438	0.760393
1.56	0.73294	0.695346	0.49518	0.520438	0.760393
1.57	0.73294	0.695346	0.49518	0.520438	0.760393
1.58	0.73294	0.695346	0.49518	0.520438	0.760393
1.59	0.73294	0.695346	0.49518	0.520438	0.760393
1.6	0.73294	0.695346	0.49518	0.520438	0.760393
1.61	0.74121	0.730685	0.524762	0.560495	0.717627
1.62	0.74121	0.730685	0.524762	0.560495	0.717627
1.63	0.74121	0.730685	0.524762	0.560495	0.717627
1.64	0.74121	0.730685	0.524762	0.560495	0.717627
1.65	0.74121	0.730685	0.524762	0.560495	0.717627
1.66	0.74121	0.730685	0.524762	0.560495	0.717627
1.67	0.74121	0.730685	0.524762	0.560495	0.717627
1.68	0.74121	0.730685	0.524762	0.560495	0.717627
1.69	0.74121	0.730685	0.524762	0.560495	0.717627
1.7	0.74121	0.730685	0.524762	0.560495	0.717627
1.71	0.74121	0.730685	0.524762	0.560495	0.717627
1.72	0.74121	0.730685	0.524762	0.560495	0.717627
1.73	0.74121	0.730685	0.524762	0.560495	0.717627
1.74	0.74121	0.730685	0.524762	0.560495	0.717627
1.75	0.74121	0.730685	0.524762	0.560495	0.717627
1.76	0.74121	0.730685	0.524762	0.560495	0.717627
1.77	0.74121	0.730685	0.524762	0.560495	0.717627
1.78	0.74121	0.730685	0.524762	0.560495	0.717627
1.79	0.74121	0.730685	0.524762	0.560495	0.717627
1.8	0.74121	0.730685	0.524762	0.560495	0.717627
1.81	0.74121	0.730685	0.524762	0.560495	0.717627
1.82	0.74121	0.730685	0.524762	0.560495	0.717627
1.83	0.74121	0.730685	0.524762	0.560495	0.717627
1.84	0.74121	0.730685	0.524762	0.560495	0.717627
1.85	0.74121	0.730685	0.524762	0.560495	0.717627
1.86	0.74121	0.730685	0.524762	0.560495	0.717627
1.87	0.74121	0.730685	0.524762	0.560495	0.717627
1.88	0.74121	0.730685	0.524762	0.560495	0.717627
1.89	0.748402	0.765902	0.549848	0.589332	0.695129
1.9	0.748402	0.765902	0.549848	0.589332	0.695129
1.91	0.748402	0.765902	0.549848	0.589332	0.695129
1.92	0.748402	0.765902	0.549848	0.589332	0.695129
1.93	0.748402	0.765902	0.549848	0.589332	0.695129
1.94	0.748402	0.765902	0.549848	0.589332	0.695129
1.95	0.748402	0.765902	0.549848	0.589332	0.695129
1.96	0.748402	0.765902	0.549848	0.589332	0.695129
1.97	0.748402	0.765902	0.549848	0.589332	0.695129
1.98	0.748402	0.765902	0.549848	0.589332	0.695129
1.99	0.748402	0.765902	0.549848	0.589332	0.695129
2	0.748402	0.765902	0.549848	0.589332	0.695129
2.01	0.769441	0.772879	0.514196	0.59158	0.645871
2.02	0.769441	0.772879	0.514196	0.59158	0.645871
2.03	0.769441	0.772879	0.514196	0.59158	0.645871
2.04	0.769441	0.772879	0.514196	0.59158	0.645871
2.05	0.769441	0.772879	0.514196	0.59158	0.645871
2.06	0.769441	0.772879	0.514196	0.59158	0.645871
2.07	0.769441	0.772879	0.514196	0.59158	0.645871
2.08	0.769441	0.772879	0.514196	0.59158	0.645871
2.09	0.769441	0.772879	0.514196	0.59158	0.645871
2.1	0.769441	0.772879	0.514196	0.59158	0.645871
2.11	0.769441	0.772879	0.514196	0.59158	0.645871
2.12	0.769441	0.772879	0.514196	0.59158	0.645871
2.13	0.769441	0.772879	0.514196	0.59158	0.645871
2.14	0.769441	0.772879	0.514196	0.59158	0.645871
2.15	0.769441	0.772879	0.514196	0.59158	0.645871
2.16	0.73746	0.81068	0.52246	0.618953	0.601057
2.17	0.73746	0.81068	0.52246	0.618953	0.601057
2.18	0.73746	0.81068	0.52246	0.618953	0.601057
2.19	0.73746	0.81068	0.52246	0.618953	0.601057
2.2	0.73746	0.81068	0.52246	0.618953	0.601057
2.21	0.73746	0.81068	0.52246	0.618953	0.601057
2.22	0.73746	0.81068	0.52246	0.618953	0.601057
2.23	0.73746	0.81068	0.52246	0.618953	0.601057
2.24	0.73746	0.81068	0.52246	0.618953	0.601057
2.25	0.73746	0.81068	0.52246	0.618953	0.601057
2.26	0.73746	0.81068	0.52246	0.618953	0.601057
2.27	0.73746	0.81068	0.52246	0.618953	0.601057
2.28	0.73746	0.81068	0.52246	0.618953	0.601057
2.29	0.73746	0.81068	0.52246	0.618953	0.601057
2.3	0.73746	0.81068	0.52246	0.618953	0.601057
2.31	0.683083	0.787352	0.499298	0.639196	0.597879
2.32	0.683083	0.787352	0.499298	0.639196	0.597879
2.33	0.683083	0.787352	0.499298	0.639196	0.597879
2.34	0.683083	0.787352	0.499298	0.639196	0.597879
2.35	0.683083	0.787352	0.499298	0.639196	0.597879
2.36	0.683083	0.787352	0.499298	0.639196	0.597879
2.37	0.683083	0.787352	0.499298	0.639196	0.597879
2.38	0.683083	0.787352	0.499298	0.639196	0.597879
2.39	0.683083	0.787352	0.499298	0.639196	0.597879
2.4	0.683083	0.787352	0.499298	0.639196	0.597879
2.41	0.683083	0.787352	0.499298	0.639196	0.597879
2.42	0.683083	0.787352	0.499298	0.639196	0.597879
2.43	0.683083	0.787352	0.499298	0.639196	0.597879
2.44	0.683083	0.787352	0.499298	0.639196	0.597879
2.45	0.683083	0.787352	0.499298	0.639196	0.597879
2.46	0.683083	0.787352	0.499298	0.639196	0.597879
2.47	0.683083	0.787352	0.499298	0.639196	0.597879
2.48	0.683083	0.787352	0.499298	0.639196	0.597879
2.49	0.683083	0.787352	0.499298	0.639196	0.597879
2.5	0.683083	0.787352	0.499298	0.639196	0.597879
2.51	0.683083	0.787352	0.499298	0.639196	0.597879
2.52	0.683083	0.787352	0.499298	0.639196	0.597879
2.53	0.683083	0.787352	0.499298	0.639196	0.597879
2.54	0.683083	0.787352	0.499298	0.639196	0.597879
2.55	0.683083	0.787352	0.499298	0.639196	0.597879
2.56	0.683083	0.787352	0.499298	0.639196	0.597879
2.57	0.683083	0.787352	0.499298	0.639196	0.597879
2.58	0.683083	0.787352	0.499298	0.639196	0.597879
2.59	0.683083	0.787352	0.499298	0.639196	0.597879
2.6	0.683083	0.787352	0.499298	0.639196	0.597879
2.61	0.683083	0.787352	0.499298	0.639196	0.597879
2.62	0.683083	0.787352	0.499298	0.639196	0.597879
2.63	0.732121	0.79046	0.545926	0.720893	0.510795
2.64	0.732121	0.79046	0.545926	0.720893	0.510795
2.65	0.732121	0.79046	0.545926	0.720893	0.510795
2.66	0.732121	0.79046	0.545926	0.720893	0.510795
2.67	0.732121	0.79046	0.545926	0.720893	0.510795
2.68	0.732121	0.79046	0.545926	0.720893	0.510795
2.69	0.732121	0.79046	0.545926	0.720893	0.510795
2.7	0.732121	0.79046	0.545926	0.720893	0.510795
2.71	0.732121	0.79046	0.545926	0.720893	0.510795
2.72	0.732121	0.79046	0.545926	0.720893	0.510795
2.73	0.732121	0.79046	0.545926	0.720893	0.510795
2.74	0.732121	0.79046	0.545926	0.720893	0.510795
2.75	0.732121	0.79046	0.545926	0.720893	0.510795
2.76	0.732121	0.79046	0.545926	0.720893	0.510795
2.77	0.732121	0.79046	0.545926	0.720893	0.510795
2.78	0.732121	0.79046	0.545926	0.720893	0.510795
2.79	0.732121	0.79046	0.545926	0.720893	0.510795
2.8	0.732121	0.79046	0.545926	0.720893	0.510795
2.81	0.732121	0.79046	0.545926	0.720893	0.510795
2.82	0.732121	0.79046	0.545926	0.720893	0.510795
2.83	0.732121	0.79046	0.545926	0.720893	0.510795
2.84	0.732121	0.79046	0.545926	0.720893	0.510795
2.85	0.732121	0.79046	0.545926	0.720893	0.510795
2.86	0.732121	0.79046	0.545926	0.720893	0.510795
2.87	0.732121	0.79046	0.545926	0.720893	0.510795
2.88	0.732121	0.79046	0.545926	0.720893	0.510795
2.89	0.732121	0.79046	0.545926	0.720893	0.510795
2.9	0.732121	0.79046	0.545926	0.720893	0.510795
2.91	0.732121	0.79046	0.545926	0.720893	0.510795
2.92	0.732121	0.79046	0.545926	0.720893	0.510795
2.93	0.732121	0.79046	0.545926	0.720893	0.510795
2.94	0.732121	0.79046	0.545926	0.720893	0.510795
2.95	0.732121	0.79046	0.545926	0.720893	0.510795
2.96	0.732121	0.79046	0.545926	0.720893	0.510795
2.97	0.732121	0.79046	0.545926	0.720893	0.510795
2.98	0.732121	0.79046	0.545926	0.720893	0.510795
2.99	0.732121	0.79046	0.545926	0.720893	0.510795
3	0.732121	0.79046	0.545926	0.720893	0.510795

## Sheet: GSE70866 (LEUVEN)
Table S3. The AUC of variables according to ROC curve.
Times (years)	GAP	S100A12	S100A8	S100A9	S100A12+GAP
0	0	0	0	0	0
0.01	0	0	0	0	0
0.02	0	0	0	0	0
0.03	0	0	0	0	0
0.04	0	0	0	0	0
0.05	0	0	0	0	0
0.06	0	0	0	0	0
0.07	0	0	0	0	0
0.08	0	0	0	0	0
0.09	0	0	0	0	0
0.1	0	0	0	0	0
0.11	0	0	0	0	0
0.12	0	0	0	0	0
0.13	0	0	0	0	0
0.14	0	0	0	0	0
0.15	0	0	0	0	0
0.16	0	0	0	0	0
0.17	0	0	0	0	0
0.18	0	0	0	0	0
0.19	0	0	0	0	0
0.2	0	0	0	0	0
0.21	0	0	0	0	0
0.22	0	0	0	0	0
0.23	0	0	0	0	0
0.24	0	0	0	0	0
0.25	0	0	0	0	0
0.26	0.555556	0.777778	0.0952381	0.015873	0.920635
0.27	0.555556	0.777778	0.0952381	0.015873	0.920635
0.28	0.555556	0.777778	0.0952381	0.015873	0.920635
0.29	0.555556	0.777778	0.0952381	0.015873	0.920635
0.3	0.555556	0.777778	0.0952381	0.015873	0.920635
0.31	0.555556	0.777778	0.0952381	0.015873	0.920635
0.32	0.555556	0.777778	0.0952381	0.015873	0.920635
0.33	0.555556	0.777778	0.0952381	0.015873	0.920635
0.34	0.555556	0.777778	0.0952381	0.015873	0.920635
0.35	0.555556	0.777778	0.0952381	0.015873	0.920635
0.36	0.555556	0.777778	0.0952381	0.015873	0.920635
0.37	0.681452	0.846774	0.516129	0.491935	0.814516
0.38	0.681452	0.846774	0.516129	0.491935	0.814516
0.39	0.681452	0.846774	0.516129	0.491935	0.814516
0.4	0.681452	0.846774	0.516129	0.491935	0.814516
0.41	0.681452	0.846774	0.516129	0.491935	0.814516
0.42	0.681452	0.846774	0.516129	0.491935	0.814516
0.43	0.681452	0.846774	0.516129	0.491935	0.814516
0.44	0.681452	0.846774	0.516129	0.491935	0.814516
0.45	0.681452	0.846774	0.516129	0.491935	0.814516
0.46	0.681452	0.846774	0.516129	0.491935	0.814516
0.47	0.681452	0.846774	0.516129	0.491935	0.814516
0.48	0.681452	0.846774	0.516129	0.491935	0.814516
0.49	0.681452	0.846774	0.516129	0.491935	0.814516
0.5	0.681452	0.846774	0.516129	0.491935	0.814516
0.51	0.681452	0.846774	0.516129	0.491935	0.814516
0.52	0.681452	0.846774	0.516129	0.491935	0.814516
0.53	0.681452	0.846774	0.516129	0.491935	0.814516
0.54	0.681452	0.846774	0.516129	0.491935	0.814516
0.55	0.54918	0.688525	0.42623	0.338798	0.885246
0.56	0.54918	0.688525	0.42623	0.338798	0.885246
0.57	0.54918	0.688525	0.42623	0.338798	0.885246
0.58	0.54918	0.688525	0.42623	0.338798	0.885246
0.59	0.60678	0.532203	0.450847	0.39661	0.820339
0.6	0.60678	0.532203	0.450847	0.39661	0.820339
0.61	0.600575	0.609195	0.477011	0.37069	0.764368
0.62	0.600575	0.609195	0.477011	0.37069	0.764368
0.63	0.600575	0.609195	0.477011	0.37069	0.764368
0.64	0.600575	0.609195	0.477011	0.37069	0.764368
0.65	0.635338	0.571429	0.558897	0.466165	0.744361
0.66	0.635338	0.571429	0.558897	0.466165	0.744361
0.67	0.635338	0.571429	0.558897	0.466165	0.744361
0.68	0.635338	0.571429	0.558897	0.466165	0.744361
0.69	0.635338	0.571429	0.558897	0.466165	0.744361
0.7	0.62787	0.572377	0.558257	0.454548	0.717097
0.71	0.62787	0.572377	0.558257	0.454548	0.717097
0.72	0.62787	0.572377	0.558257	0.454548	0.717097
0.73	0.62787	0.572377	0.558257	0.454548	0.717097
0.74	0.62787	0.572377	0.558257	0.454548	0.717097
0.75	0.62787	0.572377	0.558257	0.454548	0.717097
0.76	0.62787	0.572377	0.558257	0.454548	0.717097
0.77	0.62787	0.572377	0.558257	0.454548	0.717097
0.78	0.62787	0.572377	0.558257	0.454548	0.717097
0.79	0.62787	0.572377	0.558257	0.454548	0.717097
0.8	0.62787	0.572377	0.558257	0.454548	0.717097
0.81	0.62787	0.572377	0.558257	0.454548	0.717097
0.82	0.65122	0.629457	0.601682	0.456098	0.634026
0.83	0.65122	0.629457	0.601682	0.456098	0.634026
0.84	0.689561	0.660346	0.620704	0.468622	0.618737
0.85	0.689561	0.660346	0.620704	0.468622	0.618737
0.86	0.689561	0.660346	0.620704	0.468622	0.618737
0.87	0.689561	0.660346	0.620704	0.468622	0.618737
0.88	0.689561	0.660346	0.620704	0.468622	0.618737
0.89	0.689561	0.660346	0.620704	0.468622	0.618737
0.9	0.689561	0.660346	0.620704	0.468622	0.618737
0.91	0.689561	0.660346	0.620704	0.468622	0.618737
0.92	0.689561	0.660346	0.620704	0.468622	0.618737
0.93	0.689561	0.660346	0.620704	0.468622	0.618737
0.94	0.711138	0.666579	0.651794	0.516425	0.591285
0.95	0.711138	0.666579	0.651794	0.516425	0.591285
0.96	0.711138	0.666579	0.651794	0.516425	0.591285
0.97	0.741398	0.691813	0.621536	0.535403	0.570637
0.98	0.741398	0.691813	0.621536	0.535403	0.570637
0.99	0.741398	0.691813	0.621536	0.535403	0.570637
1	0.741398	0.691813	0.621536	0.535403	0.570637
1.01	0.741398	0.691813	0.621536	0.535403	0.570637
1.02	0.741398	0.691813	0.621536	0.535403	0.570637
1.03	0.741398	0.691813	0.621536	0.535403	0.570637
1.04	0.741398	0.691813	0.621536	0.535403	0.570637
1.05	0.741398	0.691813	0.621536	0.535403	0.570637
1.06	0.741398	0.691813	0.621536	0.535403	0.570637
1.07	0.741398	0.691813	0.621536	0.535403	0.570637
1.08	0.741398	0.691813	0.621536	0.535403	0.570637
1.09	0.756691	0.678601	0.648277	0.52836	0.546372
1.1	0.756691	0.678601	0.648277	0.52836	0.546372
1.11	0.756691	0.678601	0.648277	0.52836	0.546372
1.12	0.756691	0.678601	0.648277	0.52836	0.546372
1.13	0.756691	0.678601	0.648277	0.52836	0.546372
1.14	0.756691	0.678601	0.648277	0.52836	0.546372
1.15	0.756691	0.678601	0.648277	0.52836	0.546372
1.16	0.756691	0.678601	0.648277	0.52836	0.546372
1.17	0.756691	0.678601	0.648277	0.52836	0.546372
1.18	0.756691	0.678601	0.648277	0.52836	0.546372
1.19	0.756691	0.678601	0.648277	0.52836	0.546372
1.2	0.756691	0.678601	0.648277	0.52836	0.546372
1.21	0.756691	0.678601	0.648277	0.52836	0.546372
1.22	0.756691	0.678601	0.648277	0.52836	0.546372
1.23	0.756691	0.678601	0.648277	0.52836	0.546372
1.24	0.756691	0.678601	0.648277	0.52836	0.546372
1.25	0.756691	0.678601	0.648277	0.52836	0.546372
1.26	0.756691	0.678601	0.648277	0.52836	0.546372
1.27	0.756691	0.678601	0.648277	0.52836	0.546372
1.28	0.756691	0.678601	0.648277	0.52836	0.546372
1.29	0.784811	0.691204	0.624532	0.52454	0.521966
1.3	0.784811	0.691204	0.624532	0.52454	0.521966
1.31	0.784811	0.691204	0.624532	0.52454	0.521966
1.32	0.784811	0.691204	0.624532	0.52454	0.521966
1.33	0.784811	0.691204	0.624532	0.52454	0.521966
1.34	0.784811	0.691204	0.624532	0.52454	0.521966
1.35	0.784811	0.691204	0.624532	0.52454	0.521966
1.36	0.784811	0.691204	0.624532	0.52454	0.521966
1.37	0.784811	0.691204	0.624532	0.52454	0.521966
1.38	0.784811	0.691204	0.624532	0.52454	0.521966
1.39	0.784811	0.691204	0.624532	0.52454	0.521966
1.4	0.784811	0.691204	0.624532	0.52454	0.521966
1.41	0.784811	0.691204	0.624532	0.52454	0.521966
1.42	0.784811	0.691204	0.624532	0.52454	0.521966
1.43	0.784811	0.691204	0.624532	0.52454	0.521966
1.44	0.784811	0.691204	0.624532	0.52454	0.521966
1.45	0.784811	0.691204	0.624532	0.52454	0.521966
1.46	0.784811	0.691204	0.624532	0.52454	0.521966
1.47	0.784811	0.691204	0.624532	0.52454	0.521966
1.48	0.784811	0.691204	0.624532	0.52454	0.521966
1.49	0.774452	0.670272	0.633298	0.502794	0.498066
1.5	0.774452	0.670272	0.633298	0.502794	0.498066
1.51	0.774452	0.670272	0.633298	0.502794	0.498066
1.52	0.774452	0.670272	0.633298	0.502794	0.498066
1.53	0.774452	0.670272	0.633298	0.502794	0.498066
1.54	0.774452	0.670272	0.633298	0.502794	0.498066
1.55	0.774452	0.670272	0.633298	0.502794	0.498066
1.56	0.774452	0.670272	0.633298	0.502794	0.498066
1.57	0.774452	0.670272	0.633298	0.502794	0.498066
1.58	0.774452	0.670272	0.633298	0.502794	0.498066
1.59	0.774452	0.670272	0.633298	0.502794	0.498066
1.6	0.774452	0.670272	0.633298	0.502794	0.498066
1.61	0.774452	0.670272	0.633298	0.502794	0.498066
1.62	0.774452	0.670272	0.633298	0.502794	0.498066
1.63	0.774452	0.670272	0.633298	0.502794	0.498066
1.64	0.774452	0.670272	0.633298	0.502794	0.498066
1.65	0.774452	0.670272	0.633298	0.502794	0.498066
1.66	0.774452	0.670272	0.633298	0.502794	0.498066
1.67	0.774452	0.670272	0.633298	0.502794	0.498066
1.68	0.774452	0.670272	0.633298	0.502794	0.498066
1.69	0.774452	0.670272	0.633298	0.502794	0.498066
1.7	0.774452	0.670272	0.633298	0.502794	0.498066
1.71	0.774452	0.670272	0.633298	0.502794	0.498066
1.72	0.774452	0.670272	0.633298	0.502794	0.498066
1.73	0.774452	0.670272	0.633298	0.502794	0.498066
1.74	0.774452	0.670272	0.633298	0.502794	0.498066
1.75	0.762277	0.627481	0.650586	0.545108	0.48331
1.76	0.762277	0.627481	0.650586	0.545108	0.48331
1.77	0.762277	0.627481	0.650586	0.545108	0.48331
1.78	0.762277	0.627481	0.650586	0.545108	0.48331
1.79	0.762277	0.627481	0.650586	0.545108	0.48331
1.8	0.762277	0.627481	0.650586	0.545108	0.48331
1.81	0.762277	0.627481	0.650586	0.545108	0.48331
1.82	0.762277	0.627481	0.650586	0.545108	0.48331
1.83	0.762277	0.627481	0.650586	0.545108	0.48331
1.84	0.762277	0.627481	0.650586	0.545108	0.48331
1.85	0.762277	0.627481	0.650586	0.545108	0.48331
1.86	0.753484	0.627053	0.614504	0.509785	0.448858
1.87	0.753484	0.627053	0.614504	0.509785	0.448858
1.88	0.753484	0.627053	0.614504	0.509785	0.448858
1.89	0.753484	0.627053	0.614504	0.509785	0.448858
1.9	0.753484	0.627053	0.614504	0.509785	0.448858
1.91	0.753484	0.627053	0.614504	0.509785	0.448858
1.92	0.753484	0.627053	0.614504	0.509785	0.448858
1.93	0.753484	0.627053	0.614504	0.509785	0.448858
1.94	0.753484	0.627053	0.614504	0.509785	0.448858
1.95	0.753484	0.627053	0.614504	0.509785	0.448858
1.96	0.753484	0.627053	0.614504	0.509785	0.448858
1.97	0.753484	0.627053	0.614504	0.509785	0.448858
1.98	0.753484	0.627053	0.614504	0.509785	0.448858
1.99	0.753484	0.627053	0.614504	0.509785	0.448858
2	0.787151	0.656243	0.661686	0.557987	0.404164
2.01	0.787151	0.656243	0.661686	0.557987	0.404164
2.02	0.787151	0.656243	0.661686	0.557987	0.404164
2.03	0.787151	0.656243	0.661686	0.557987	0.404164
2.04	0.787151	0.656243	0.661686	0.557987	0.404164
2.05	0.787151	0.656243	0.661686	0.557987	0.404164
2.06	0.787151	0.656243	0.661686	0.557987	0.404164
2.07	0.787151	0.656243	0.661686	0.557987	0.404164
2.08	0.787151	0.656243	0.661686	0.557987	0.404164
2.09	0.787151	0.656243	0.661686	0.557987	0.404164
2.1	0.787151	0.656243	0.661686	0.557987	0.404164
2.11	0.787151	0.656243	0.661686	0.557987	0.404164
2.12	0.787151	0.656243	0.661686	0.557987	0.404164
2.13	0.787151	0.656243	0.661686	0.557987	0.404164
2.14	0.787151	0.656243	0.661686	0.557987	0.404164
2.15	0.787151	0.656243	0.661686	0.557987	0.404164
2.16	0.787151	0.656243	0.661686	0.557987	0.404164
2.17	0.787151	0.656243	0.661686	0.557987	0.404164
2.18	0.787151	0.656243	0.661686	0.557987	0.404164
2.19	0.787151	0.656243	0.661686	0.557987	0.404164
2.2	0.787151	0.656243	0.661686	0.557987	0.404164
2.21	0.787151	0.656243	0.661686	0.557987	0.404164
2.22	0.787151	0.656243	0.661686	0.557987	0.404164
2.23	0.787151	0.656243	0.661686	0.557987	0.404164
2.24	0.787151	0.656243	0.661686	0.557987	0.404164
2.25	0.787151	0.656243	0.661686	0.557987	0.404164
2.26	0.787151	0.656243	0.661686	0.557987	0.404164
2.27	0.787151	0.656243	0.661686	0.557987	0.404164
2.28	0.787151	0.656243	0.661686	0.557987	0.404164
2.29	0.787151	0.656243	0.661686	0.557987	0.404164
2.3	0.787151	0.656243	0.661686	0.557987	0.404164
2.31	0.787151	0.656243	0.661686	0.557987	0.404164
2.32	0.787151	0.656243	0.661686	0.557987	0.404164
2.33	0.787151	0.656243	0.661686	0.557987	0.404164
2.34	0.787151	0.656243	0.661686	0.557987	0.404164
2.35	0.787151	0.656243	0.661686	0.557987	0.404164
2.36	0.787151	0.656243	0.661686	0.557987	0.404164
2.37	0.787151	0.656243	0.661686	0.557987	0.404164
2.38	0.787151	0.656243	0.661686	0.557987	0.404164
2.39	0.787151	0.656243	0.661686	0.557987	0.404164
2.4	0.787151	0.656243	0.661686	0.557987	0.404164
2.41	0.787151	0.656243	0.661686	0.557987	0.404164
2.42	0.787151	0.656243	0.661686	0.557987	0.404164
2.43	0.787151	0.656243	0.661686	0.557987	0.404164
2.44	0.787151	0.656243	0.661686	0.557987	0.404164
2.45	0.787151	0.656243	0.661686	0.557987	0.404164
2.46	0.787151	0.656243	0.661686	0.557987	0.404164
2.47	0.787151	0.656243	0.661686	0.557987	0.404164
2.48	0.787151	0.656243	0.661686	0.557987	0.404164
2.49	0.787151	0.656243	0.661686	0.557987	0.404164
2.5	0.787151	0.656243	0.661686	0.557987	0.404164
2.51	0.787151	0.656243	0.661686	0.557987	0.404164
2.52	0.787151	0.656243	0.661686	0.557987	0.404164
2.53	0.787151	0.656243	0.661686	0.557987	0.404164
2.54	0.787151	0.656243	0.661686	0.557987	0.404164
2.55	0.787151	0.656243	0.661686	0.557987	0.404164
2.56	0.787151	0.656243	0.661686	0.557987	0.404164
2.57	0.787151	0.656243	0.661686	0.557987	0.404164
2.58	0.787151	0.656243	0.661686	0.557987	0.404164
2.59	0.787151	0.656243	0.661686	0.557987	0.404164
2.6	0.787151	0.656243	0.661686	0.557987	0.404164
2.61	0.787151	0.656243	0.661686	0.557987	0.404164
2.62	0.787151	0.656243	0.661686	0.557987	0.404164
2.63	0.787151	0.656243	0.661686	0.557987	0.404164
2.64	0.787151	0.656243	0.661686	0.557987	0.404164
2.65	0.787151	0.656243	0.661686	0.557987	0.404164
2.66	0.787151	0.656243	0.661686	0.557987	0.404164
2.67	0.787151	0.656243	0.661686	0.557987	0.404164
2.68	0.787151	0.656243	0.661686	0.557987	0.404164
2.69	0.787151	0.656243	0.661686	0.557987	0.404164
2.7	0.787151	0.656243	0.661686	0.557987	0.404164
2.71	0.787151	0.656243	0.661686	0.557987	0.404164
2.72	0.787151	0.656243	0.661686	0.557987	0.404164
2.73	0.787151	0.656243	0.661686	0.557987	0.404164
2.74	0.787151	0.656243	0.661686	0.557987	0.404164
2.75	0.787151	0.656243	0.661686	0.557987	0.404164
2.76	0.787151	0.656243	0.661686	0.557987	0.404164
2.77	0.787151	0.656243	0.661686	0.557987	0.404164
2.78	0.787151	0.656243	0.661686	0.557987	0.404164
2.79	0.787151	0.656243	0.661686	0.557987	0.404164
2.8	0.787151	0.656243	0.661686	0.557987	0.404164
2.81	0.787151	0.656243	0.661686	0.557987	0.404164
2.82	0.787151	0.656243	0.661686	0.557987	0.404164
2.83	0.787151	0.656243	0.661686	0.557987	0.404164
2.84	0.787151	0.656243	0.661686	0.557987	0.404164
2.85	0.825253	0.68314	0.583571	0.489699	0.348583
2.86	0.825253	0.68314	0.583571	0.489699	0.348583
2.87	0.825253	0.68314	0.583571	0.489699	0.348583
2.88	0.825253	0.68314	0.583571	0.489699	0.348583
2.89	0.825253	0.68314	0.583571	0.489699	0.348583
2.9	0.825253	0.68314	0.583571	0.489699	0.348583
2.91	0.825253	0.68314	0.583571	0.489699	0.348583
2.92	0.825253	0.68314	0.583571	0.489699	0.348583
2.93	0.825253	0.68314	0.583571	0.489699	0.348583
2.94	0.825253	0.68314	0.583571	0.489699	0.348583
2.95	0.825253	0.68314	0.583571	0.489699	0.348583
2.96	0.825253	0.68314	0.583571	0.489699	0.348583
2.97	0.825253	0.68314	0.583571	0.489699	0.348583
2.98	0.825253	0.68314	0.583571	0.489699	0.348583
2.99	0.825253	0.68314	0.583571	0.489699	0.348583
3	0.825253	0.68314	0.583571	0.489699	0.348583
3.01	0.825253	0.68314	0.583571	0.489699	0.348583
3.02	0.825253	0.68314	0.583571	0.489699	0.348583
3.03	0.825253	0.68314	0.583571	0.489699	0.348583
3.04	0.825253	0.68314	0.583571	0.489699	0.348583
3.05	0.825253	0.68314	0.583571	0.489699	0.348583
3.06	0.825253	0.68314	0.583571	0.489699	0.348583
3.07	0.825253	0.68314	0.583571	0.489699	0.348583
3.08	0.825253	0.68314	0.583571	0.489699	0.348583
3.09	0.825253	0.68314	0.583571	0.489699	0.348583
3.1	0.825253	0.68314	0.583571	0.489699	0.348583
3.11	0.825253	0.68314	0.583571	0.489699	0.348583
3.12	0.825253	0.68314	0.583571	0.489699	0.348583
3.13	0.825253	0.68314	0.583571	0.489699	0.348583
3.14	0.825253	0.68314	0.583571	0.489699	0.348583
3.15	0.825253	0.68314	0.583571	0.489699	0.348583
3.16	0.825253	0.68314	0.583571	0.489699	0.348583
3.17	0.825253	0.68314	0.583571	0.489699	0.348583
3.18	0.825253	0.68314	0.583571	0.489699	0.348583
3.19	0.825253	0.68314	0.583571	0.489699	0.348583
3.2	0.825253	0.68314	0.583571	0.489699	0.348583
3.21	0.825253	0.68314	0.583571	0.489699	0.348583
3.22	0.825253	0.68314	0.583571	0.489699	0.348583
3.23	0.825253	0.68314	0.583571	0.489699	0.348583
3.24	0.825253	0.68314	0.583571	0.489699	0.348583
3.25	0.825253	0.68314	0.583571	0.489699	0.348583
3.26	0.825253	0.68314	0.583571	0.489699	0.348583
3.27	0.825253	0.68314	0.583571	0.489699	0.348583
3.28	0.825253	0.68314	0.583571	0.489699	0.348583
3.29	0.825253	0.68314	0.583571	0.489699	0.348583
3.3	0.825253	0.68314	0.583571	0.489699	0.348583
3.31	0.825253	0.68314	0.583571	0.489699	0.348583
3.32	0.825253	0.68314	0.583571	0.489699	0.348583
3.33	0.825253	0.68314	0.583571	0.489699	0.348583
3.34	0.825253	0.68314	0.583571	0.489699	0.348583
3.35	0.825253	0.68314	0.583571	0.489699	0.348583
3.36	0.825253	0.68314	0.583571	0.489699	0.348583
3.37	0.825253	0.68314	0.583571	0.489699	0.348583
3.38	0.825253	0.68314	0.583571	0.489699	0.348583
3.39	0.825253	0.68314	0.583571	0.489699	0.348583
3.4	0.825253	0.68314	0.583571	0.489699	0.348583
3.41	0.825253	0.68314	0.583571	0.489699	0.348583
3.42	0.825253	0.68314	0.583571	0.489699	0.348583
3.43	0.825253	0.68314	0.583571	0.489699	0.348583
3.44	0.825253	0.68314	0.583571	0.489699	0.348583
3.45	0.825253	0.68314	0.583571	0.489699	0.348583
3.46	0.825253	0.68314	0.583571	0.489699	0.348583
3.47	0.825253	0.68314	0.583571	0.489699	0.348583
3.48	0.825253	0.68314	0.583571	0.489699	0.348583
3.49	0.825253	0.68314	0.583571	0.489699	0.348583
3.5	0.825253	0.68314	0.583571	0.489699	0.348583
3.51	0.806139	0.715118	0.508464	0.512203	0.246821
3.52	0.806139	0.715118	0.508464	0.512203	0.246821
3.53	0.806139	0.715118	0.508464	0.512203	0.246821
3.54	0.806139	0.715118	0.508464	0.512203	0.246821
3.55	0.806139	0.715118	0.508464	0.512203	0.246821
3.56	0.806139	0.715118	0.508464	0.512203	0.246821
3.57	0.806139	0.715118	0.508464	0.512203	0.246821
3.58	0.806139	0.715118	0.508464	0.512203	0.246821
3.59	0.806139	0.715118	0.508464	0.512203	0.246821
3.6	0.806139	0.715118	0.508464	0.512203	0.246821
3.61	0.806139	0.715118	0.508464	0.512203	0.246821
3.62	0.806139	0.715118	0.508464	0.512203	0.246821
3.63	0.806139	0.715118	0.508464	0.512203	0.246821
3.64	0.806139	0.715118	0.508464	0.512203	0.246821
3.65	0.806139	0.715118	0.508464	0.512203	0.246821
3.66	0.806139	0.715118	0.508464	0.512203	0.246821
3.67	0.806139	0.715118	0.508464	0.512203	0.246821
3.68	0.806139	0.715118	0.508464	0.512203	0.246821
3.69	0.806139	0.715118	0.508464	0.512203	0.246821
3.7	0.806139	0.715118	0.508464	0.512203	0.246821
3.71	0.806139	0.715118	0.508464	0.512203	0.246821
3.72	0.806139	0.715118	0.508464	0.512203	0.246821
3.73	0.806139	0.715118	0.508464	0.512203	0.246821
3.74	0.806139	0.715118	0.508464	0.512203	0.246821
3.75	0.806139	0.715118	0.508464	0.512203	0.246821
3.76	0.806139	0.715118	0.508464	0.512203	0.246821
3.77	0.806139	0.715118	0.508464	0.512203	0.246821
3.78	0.806139	0.715118	0.508464	0.512203	0.246821
3.79	0.806139	0.715118	0.508464	0.512203	0.246821
3.8	0.806139	0.715118	0.508464	0.512203	0.246821
3.81	0.806139	0.715118	0.508464	0.512203	0.246821
3.82	0.842719	0.763205	0.587133	0.453545	0.137487
3.83	0.842719	0.763205	0.587133	0.453545	0.137487
3.84	0.842719	0.763205	0.587133	0.453545	0.137487
3.85	0.842719	0.763205	0.587133	0.453545	0.137487
3.86	0.842719	0.763205	0.587133	0.453545	0.137487
3.87	0.842719	0.763205	0.587133	0.453545	0.137487
3.88	0.842719	0.763205	0.587133	0.453545	0.137487
3.89	0.842719	0.763205	0.587133	0.453545	0.137487
3.9	0.842719	0.763205	0.587133	0.453545	0.137487
3.91	0.842719	0.763205	0.587133	0.453545	0.137487
3.92	0.842719	0.763205	0.587133	0.453545	0.137487
3.93	0.842719	0.763205	0.587133	0.453545	0.137487
3.94	0.842719	0.763205	0.587133	0.453545	0.137487
3.95	0.842719	0.763205	0.587133	0.453545	0.137487
3.96	0.758751	0.727008	0.506288	0.427253	0.250629
3.97	0.758751	0.727008	0.506288	0.427253	0.250629
3.98	0.758751	0.727008	0.506288	0.427253	0.250629
3.99	0.758751	0.727008	0.506288	0.427253	0.250629
4	0.758751	0.727008	0.506288	0.427253	0.250629
4.01	0.758751	0.727008	0.506288	0.427253	0.250629
4.02	0.758751	0.727008	0.506288	0.427253	0.250629
4.03	0.758751	0.727008	0.506288	0.427253	0.250629
4.04	0.774466	0.820524	0.28232	0.232009	-0.0186257
4.05	0.774466	0.820524	0.28232	0.232009	-0.0186257
4.06	0.774466	0.820524	0.28232	0.232009	-0.0186257
4.07	0.774466	0.820524	0.28232	0.232009	-0.0186257
4.08	0.774466	0.820524	0.28232	0.232009	-0.0186257
4.09	0.774466	0.820524	0.28232	0.232009	-0.0186257
4.1	0.774466	0.820524	0.28232	0.232009	-0.0186257
4.11	0.774466	0.820524	0.28232	0.232009	-0.0186257
4.12	0.774466	0.820524	0.28232	0.232009	-0.0186257
4.13	0.774466	0.820524	0.28232	0.232009	-0.0186257
4.14	0.774466	0.820524	0.28232	0.232009	-0.0186257
4.15	0.774466	0.820524	0.28232	0.232009	-0.0186257
4.16	0.774466	0.820524	0.28232	0.232009	-0.0186257
4.17	0.774466	0.820524	0.28232	0.232009	-0.0186257
4.18	0.774466	0.820524	0.28232	0.232009	-0.0186257
4.19	0.774466	0.820524	0.28232	0.232009	-0.0186257
4.2	0.774466	0.820524	0.28232	0.232009	-0.0186257
4.21	0.774466	0.820524	0.28232	0.232009	-0.0186257
4.22	0.774466	0.820524	0.28232	0.232009	-0.0186257
4.23	0.774466	0.820524	0.28232	0.232009	-0.0186257
4.24	0.774466	0.820524	0.28232	0.232009	-0.0186257
4.25	0.774466	0.820524	0.28232	0.232009	-0.0186257
4.26	0.774466	0.820524	0.28232	0.232009	-0.0186257
4.27	0.774466	0.820524	0.28232	0.232009	-0.0186257
4.28	0.774466	0.820524	0.28232	0.232009	-0.0186257
4.29	0.774466	0.820524	0.28232	0.232009	-0.0186257
4.3	0.774466	0.820524	0.28232	0.232009	-0.0186257
4.31	0.774466	0.820524	0.28232	0.232009	-0.0186257
4.32	0.774466	0.820524	0.28232	0.232009	-0.0186257
4.33	0.774466	0.820524	0.28232	0.232009	-0.0186257
4.34	0.774466	0.820524	0.28232	0.232009	-0.0186257
4.35	0.774466	0.820524	0.28232	0.232009	-0.0186257
4.36	0.774466	0.820524	0.28232	0.232009	-0.0186257
4.37	0.774466	0.820524	0.28232	0.232009	-0.0186257
4.38	0.774466	0.820524	0.28232	0.232009	-0.0186257
4.39	0.774466	0.820524	0.28232	0.232009	-0.0186257
4.4	0.774466	0.820524	0.28232	0.232009	-0.0186257
4.41	0.774466	0.820524	0.28232	0.232009	-0.0186257
4.42	0.774466	0.820524	0.28232	0.232009	-0.0186257
4.43	0.774466	0.820524	0.28232	0.232009	-0.0186257
4.44	0.774466	0.820524	0.28232	0.232009	-0.0186257
4.45	0.774466	0.820524	0.28232	0.232009	-0.0186257
4.46	0.774466	0.820524	0.28232	0.232009	-0.0186257
4.47	0.774466	0.820524	0.28232	0.232009	-0.0186257
4.48	0.774466	0.820524	0.28232	0.232009	-0.0186257
4.49	0.774466	0.820524	0.28232	0.232009	-0.0186257
4.5	0.774466	0.820524	0.28232	0.232009	-0.0186257
4.51	0.774466	0.820524	0.28232	0.232009	-0.0186257
4.52	0.774466	0.820524	0.28232	0.232009	-0.0186257
4.53	0.774466	0.820524	0.28232	0.232009	-0.0186257
4.54	0.774466	0.820524	0.28232	0.232009	-0.0186257
4.55	0.774466	0.820524	0.28232	0.232009	-0.0186257
4.56	0.774466	0.820524	0.28232	0.232009	-0.0186257
4.57	0.774466	0.820524	0.28232	0.232009	-0.0186257
4.58	0.774466	0.820524	0.28232	0.232009	-0.0186257
4.59	0.774466	0.820524	0.28232	0.232009	-0.0186257
4.6	0.774466	0.820524	0.28232	0.232009	-0.0186257
4.61	0.774466	0.820524	0.28232	0.232009	-0.0186257
4.62	0.774466	0.820524	0.28232	0.232009	-0.0186257
4.63	0.774466	0.820524	0.28232	0.232009	-0.0186257
4.64	0.774466	0.820524	0.28232	0.232009	-0.0186257
4.65	0.774466	0.820524	0.28232	0.232009	-0.0186257
4.66	0.774466	0.820524	0.28232	0.232009	-0.0186257
4.67	0.774466	0.820524	0.28232	0.232009	-0.0186257
4.68	0.774466	0.820524	0.28232	0.232009	-0.0186257
4.69	0.774466	0.820524	0.28232	0.232009	-0.0186257
4.7	0.774466	0.820524	0.28232	0.232009	-0.0186257
4.71	0.774466	0.820524	0.28232	0.232009	-0.0186257
4.72	0.774466	0.820524	0.28232	0.232009	-0.0186257
4.73	0.774466	0.820524	0.28232	0.232009	-0.0186257
4.74	0.774466	0.820524	0.28232	0.232009	-0.0186257
4.75	0.774466	0.820524	0.28232	0.232009	-0.0186257
4.76	0.774466	0.820524	0.28232	0.232009	-0.0186257
4.77	0.774466	0.820524	0.28232	0.232009	-0.0186257
4.78	0.774466	0.820524	0.28232	0.232009	-0.0186257
4.79	0.774466	0.820524	0.28232	0.232009	-0.0186257
4.8	0.774466	0.820524	0.28232	0.232009	-0.0186257
4.81	0.774466	0.820524	0.28232	0.232009	-0.0186257
4.82	0.774466	0.820524	0.28232	0.232009	-0.0186257
4.83	0.774466	0.820524	0.28232	0.232009	-0.0186257
4.84	0.774466	0.820524	0.28232	0.232009	-0.0186257
4.85	0.774466	0.820524	0.28232	0.232009	-0.0186257
4.86	0.774466	0.820524	0.28232	0.232009	-0.0186257
4.87	0.774466	0.820524	0.28232	0.232009	-0.0186257
4.88	0.774466	0.820524	0.28232	0.232009	-0.0186257
4.89	0.774466	0.820524	0.28232	0.232009	-0.0186257
4.9	0.774466	0.820524	0.28232	0.232009	-0.0186257
4.91	0.774466	0.820524	0.28232	0.232009	-0.0186257
4.92	0.774466	0.820524	0.28232	0.232009	-0.0186257
4.93	0.774466	0.820524	0.28232	0.232009	-0.0186257
4.94	0.774466	0.820524	0.28232	0.232009	-0.0186257
4.95	0.774466	0.820524	0.28232	0.232009	-0.0186257
4.96	0.774466	0.820524	0.28232	0.232009	-0.0186257
4.97	0.774466	0.820524	0.28232	0.232009	-0.0186257
4.98	0.774466	0.820524	0.28232	0.232009	-0.0186257
4.99	0.774466	0.820524	0.28232	0.232009	-0.0186257
5	0.774466	0.820524	0.28232	0.232009	-0.0186257
