# Supplementary material for: S100A12 as Biomarker of Disease Severity and Prognosis in Patients With Idiopathic Pulmonary Fibrosis
Source: Front Immunol. 2022 Feb 4;13:810338. doi: 10.3389/fimmu.2022.810338 (PMC8854978; doi:10.3389/fimmu.2022.810338)
Supplement: Supplementary file 18 [file Table_4.xlsx]

## Sheet: GSE135893
Table S4. DEGs (logFC > 0.25, average expression > 1, and false discovery rates (FDR) < 0.05) between IPF and controls in the monocytes with S100A12 > 0.
genes	logFC	AveExpr	t	P Value	FDR	B
BCL2A1	1.02687	1.4402	35.3222	2.47e-249	6.7e-245	556.759
TIMP1	0.905457	2.38754	27.1994	4.66e-154	6.32e-150	337.568
NFKBIA	0.894285	2.00498	26.9468	2.14e-151	1.45e-147	331.446
FTH1	0.452197	5.17036	26.882	1.02e-150	5.56e-147	329.882
CRIP1	0.757955	1.06908	26.6368	3.71e-148	1.68e-144	323.996
SOD2	0.678781	1.89867	21.9946	2.5e-103	3.57e-100	220.935
PLAUR	0.684564	1.7516	20.9874	1.48e-94	1.6e-91	200.777
SAMSN1	0.594247	1.22304	20.9816	1.65e-94	1.73e-91	200.664
CD52	0.634368	1.34203	20.0785	6.02e-87	5.63e-84	183.292
PNRC1	0.520284	1.76608	18.7604	1.95e-76	1.47e-73	159.15
NAMPT	0.557432	1.93311	18.5921	3.86e-75	2.83e-72	156.173
TNFAIP3	0.526483	1.05273	17.995	1.27e-70	7.99e-68	145.804
FCER1G	0.40174	2.87644	17.0143	1.7e-63	9.25e-61	129.439
HLA-DRB1	0.530132	2.16218	16.3799	4.48e-59	2.17e-56	119.298
FPR1	0.413554	1.19681	16.2249	5.1e-58	2.31e-55	116.872
FCN1	0.465421	2.30189	16.0967	3.75e-57	1.62e-54	114.884
MCL1	0.436845	1.48431	15.992	1.9e-56	7.8e-54	113.27
NR4A2	0.436191	1.06129	15.3378	3.78e-52	1.43e-49	103.409
PPDPF	0.379736	1.17125	14.7818	1.26e-48	4.04e-46	95.327
AREG	0.612162	1.60021	14.3673	4.48e-46	1.34e-43	89.4839
TAGLN2	0.371719	1.10702	14.1662	7.3e-45	2.09e-42	86.7056
SLC2A3	0.436073	1.38183	13.8393	6.32e-43	1.68e-40	82.267
S100A11	0.311047	2.93418	13.513	4.93e-41	1.23e-38	77.9324
CD55	0.377038	1.49243	13.1462	5.87e-39	1.32e-36	73.1784
CD44	0.339843	1.17728	13.0326	2.52e-38	5.47e-36	71.7301
BTG1	0.37866	1.99206	12.9602	6.32e-38	1.35e-35	70.8143
CALM1	0.32641	1.32201	12.7549	8.4e-37	1.71e-34	68.2425
SRGN	0.300803	3.20241	12.6129	4.91e-36	9.53e-34	66.4864
HLA-DRA	0.41034	2.6046	12.4519	3.56e-35	6.77e-33	64.517
SERPINA1	0.349002	1.82871	12.1558	1.28e-33	2.21e-31	60.9604
PSME2	0.321954	1.11051	11.9831	9.93e-33	1.66e-30	58.9233
EMP3	0.318961	1.78786	11.9266	1.93e-32	3.2e-30	58.2623
NFKBIZ	0.333108	1.06476	11.772	1.17e-31	1.86e-29	56.4707
EIF1	0.270368	2.81655	11.772	1.17e-31	1.86e-29	56.4701
FOSB	0.324307	1.11007	10.8901	2.26e-27	3.05e-25	46.6781
CLIC1	0.277578	1.89191	10.8164	4.99e-27	6.68e-25	45.8925
MALAT1	0.29486	4.68692	10.7408	1.12e-26	1.45e-24	45.0926
SAT1	0.262286	3.68124	10.7395	1.13e-26	1.47e-24	45.0782
CFD	0.281282	1.21964	10.7213	1.38e-26	1.76e-24	44.8869
LGALS3	0.278233	1.30475	10.3924	4.3e-25	5.01e-23	41.4751
S100A10	0.287636	2.78121	10.2696	1.51e-24	1.73e-22	40.2279
H3F3B	0.252481	2.81635	10.2309	2.24e-24	2.55e-22	39.8372
HLA-DPA1	0.325237	1.72148	9.62016	9.3e-22	9.05e-20	33.8687
HLA-DPB1	0.299175	1.54465	9.17284	6.14e-20	5.33e-18	29.7235

## Sheet: GSE122960
Table S4. DEGs (logFC > 0.25, average expression > 1, and false discovery rates (FDR) < 0.05) between IPF and controls in the monocytes with S100A12 > 0.
genes	logFC	AveExpr	t	P Value	FDR	B
IGKC	1.74853	1.23802	25.0058	3.35e-110	7.4e-106	238.128
RP11-1143G9.4	1.16709	2.39621	15.1584	2.18e-47	9.64e-44	93.7379
HLA-DRA	1.22234	2.32009	15.0342	1.04e-46	3.85e-43	92.1757
CD74	1.0063	2.28679	12.7802	4.95e-35	9.94e-32	65.406
HLA-DPA1	0.800488	1.11528	10.9683	1.14e-26	1.57e-23	46.2708
HLA-DRB1	0.77437	1.57142	9.91559	2.8e-22	3.44e-19	36.239
TYMP	0.684966	1.40026	9.66338	2.79e-21	3.25e-18	33.9609
HLA-DPB1	0.664442	1.07927	9.1753	2.08e-19	2.09e-16	29.6946
FTH1	0.447273	4.21143	8.08391	1.6e-15	1.18e-12	20.8527
HLA-E	0.544241	1.41881	7.79956	1.41e-14	9.71e-12	18.7119
HLA-A	0.554027	2.19603	7.54757	9.1e-14	5.59e-11	16.8724
CD52	0.555322	1.24459	7.48711	1.41e-13	8.01e-11	16.4392
B2M	0.278324	4.33193	7.43654	2.04e-13	1.1e-10	16.0793
MT2A	0.56337	1.23278	6.65855	4.31e-11	1.67e-08	10.8231
AP1S2	0.441658	1.31494	6.28029	4.81e-10	1.64e-07	8.46138
FCN1	0.515364	2.02469	6.27659	4.92e-10	1.65e-07	8.43888
YBX1	0.419606	1.21096	6.09021	1.54e-09	4.87e-07	7.32314
HLA-C	0.451784	2.13412	6.02592	2.27e-09	7.08e-07	6.9456
LST1	0.432135	1.88924	5.74341	1.19e-08	3.29e-06	5.33115
TMSB10	0.372531	3.71264	5.72592	1.32e-08	3.6e-06	5.23363
S100A11	0.417983	2.04723	5.57324	3.12e-08	7.98e-06	4.394
OST4	0.358129	1.08174	5.57032	3.18e-08	7.98e-06	4.37815
TMSB4X	0.31978	4.47229	5.42549	7.07e-08	1.7e-05	3.60192
FGL2	0.371846	1.25988	5.33848	1.13e-07	2.61e-05	3.14495
CYBB	0.372313	1.25032	5.28288	1.52e-07	3.38e-05	2.85662
PSAP	0.359447	2.43817	5.25401	1.78e-07	3.85e-05	2.70802
ITM2B	0.374753	1.96862	5.21201	2.22e-07	4.54e-05	2.49323
CFD	0.363091	1.11815	5.20228	2.34e-07	4.69e-05	2.44373
S100A10	0.390525	2.14221	4.9212	9.88e-07	0.000170596	1.0513
TYROBP	0.353764	3.04942	4.85894	1.35e-06	0.000223787	0.752903
EEF1D	0.324677	1.83303	4.63047	4.07e-06	0.000596044	-0.310913
MYL6	0.329891	2.01131	4.59126	4.9e-06	0.00070328	-0.488495
RPL17	0.325202	1.33476	4.54409	6.11e-06	0.000838985	-0.700241
RPL10	0.337145	3.5287	4.46991	8.61e-06	0.00111997	-1.02894
TIMP1	0.371148	1.39034	4.45041	9.42e-06	0.0011856	-1.1145
PSMA7	0.29422	1.43917	4.17929	3.15e-05	0.00330005	-2.26638
RPS7	0.30311	2.51024	4.16762	3.31e-05	0.00345457	-2.31441
COX7A2	0.271487	1.13288	4.16107	3.41e-05	0.00353695	-2.3413
RPS20	0.285686	2.61374	4.09756	4.47e-05	0.00439522	-2.59986
ARPC3	0.299104	1.63821	4.06951	5.04e-05	0.00488551	-2.71284
AIF1	0.304327	2.21591	3.98915	7.06e-05	0.0064471	-3.03233
CEBPB	0.284128	1.43354	3.82159	0.000139819	0.0114481	-3.67858
PFN1	0.282979	1.75606	3.79614	0.000154769	0.0125329	-3.77436
RPS18	0.259831	3.31723	3.78694	0.000160538	0.0129055	-3.80884
GMFG	0.267816	1.23809	3.77947	0.000165368	0.0130564	-3.83678
ANXA2	0.26534	1.46376	3.74844	0.000186935	0.0143992	-3.95221
RPL14	0.274924	2.19495	3.71481	0.00021329	0.0158228	-4.07628
RPL4	0.262115	1.66458	3.67988	0.000244338	0.0176522	-4.204
RPL7A	0.264774	2.12238	3.48988	0.000501847	0.0299038	-4.87806
RPL10A	0.257959	2.09908	3.44502	0.000591974	0.0339916	-5.03214
RPL15	0.26526	2.47686	3.38883	0.000726108	0.0388527	-5.22231
